# Supplementary material for: Reduced Honeybee Pollen Foraging under Neonicotinoid Exposure: Exploring Reproducible Individual and Colony Level Effects in the Field Using AI and Simulation
Source: Environ Sci Technol. 2025 Mar 7;59(10):4883–92. doi: 10.1021/acs.est.4c13656 (PMC11924214; doi:10.1021/acs.est.4c13656)
Supplement: Supplementary file 2 — es4c13656_si_002.xlsx [file es4c13656_si_002.xlsx]

## Sheet: Weather
Location: 48.550039° N, 8.424946° E
	Air temperature			Air humidity			Solar radiation	Wind	Rain
	[°C]			[%]			[W/m²]	[m/s]	[mm]
Date	mean	min	max	mean	min	max	mean	mean	sum
2023-07-21	16.7437	24.05	10.81	70.4901	38.2	95.6	157.731	0.304167	2.6
2023-07-22	17.7294	25.45	8.69	68.7139	36.2	98.4	265.253	0.552083	0
2023-07-23	19.5981	26.6	10.79	64.6607	39.4	96.2	168.592	0.706944	2.2
2023-07-24	17.7219	22.99	13.38	87.6747	62.8	97.6	83.8215	0.144444	3.6
2023-07-25	15.0644	20.82	12.85	92.4751	68.6	97.4	118.723	0.287847	12.8
2023-07-26	14.2625	19.51	10.64	82.8628	54.4	97.6	166.095	0.484375	0.8
2023-07-27	17.2404	21.8	9.63	79.4228	58.4	97.6	99.4243	0.171875	0.2
2023-07-28	17.4061	21.13	14.19	93.1248	78.2	98.9	89.8729	0.182986	4.2
2023-07-29	19.5378	24.92	14.46	85.3538	59	99.5	182.218	0.380208	14
2023-07-30	17.4154	21.84	11.66	82.1267	51.1	98.6	178.861	0.526736	8
2023-07-31	18.0449	22.18	12.99	74.3514	55.5	94.5	152.223	0.341319	1
2023-08-01	17.9554	22.56	12.53	77.3174	52	96.5	201.055	0.896181	7
2023-08-02	17.9299	24.41	11.49	84.3776	60.4	95.1	94.4181	0.529167	5
2023-08-03	17.0763	21.29	11.44	73.079	58.7	96.4	128.315	1.25139	0.4
2023-08-04	15.2578	19.51	11.25	92.1983	77.4	97.5	110.986	0.0788194	9.4
2023-08-05	16.9777	22.99	11.3	81.1033	51.1	98.7	255.783	0.236806	2.8
2023-08-06	13.0565	15.75	11.1	90.6274	77.2	97.9	87.1326	1.32674	9.8
2023-08-07	13.905	19.08	10.64	76.511	56.4	93.2	162.671	1.05208	0
2023-08-08	16.9258	22.13	10.71	68.9351	46.2	93.9	257.891	0.703472	0
2023-08-09	17.7598	22.94	12.99	76.1021	58.8	96.3	144.338	0.638194	0.2
2023-08-10	17.5795	25.99	9.34	77.6812	42.3	99.1	269.935	0.0538194	0
2023-08-11	20.9067	29.82	10.54	73.6961	44	98.9	273.105	0.0458333	0
2023-08-12	21.7576	29.69	16.42	83.5838	55.9	98	177.004	0.164236	0.4
2023-08-13	20.6551	27.19	15.27	87.3637	60.9	99.5	154.287	0.0118056	0.2
2023-08-14	23.5668	29.97	16.96	80.2067	50.7	98.8	217.153	0.102083	0
2023-08-15	22.0952	27.73	16.75	81.9568	59.2	98	180.838	0.239236	0
2023-08-16	22.1286	30.02	16.37	84.1926	59.1	98.8	204.249	0.102778	2.4
2023-08-17	21.8221	28.1	16.34	88.9526	65.4	99.3	170.633	0.0913194	0.6
2023-08-18	24.4572	31.84	15.6	69.2931	34.7	98.4	264.617	0.158681	0
2023-08-19	24.6585	32.38	16.01	71.1108	43	96.5	184.411	0.182292	0
2023-08-20	24.7989	32.43	17.42	77.3976	47.4	98.8	249.866	0.0347222	0
2023-08-21	24.8315	32.23	17.94	76.3465	47.4	98.3	233.063	0.0333333	0
2023-08-22	24.4344	30.82	17.7	73.7281	50	97.5	248.262	0.278819	0
2023-08-23	22.1847	29.54	15.29	76.2483	38.1	98.1	240.875	0.0833333	0
2023-08-24	22.3741	33.39	14.98	81.5958	42.7	97.6	195.12	0.255903	10.4
2023-08-25	20.8721	26.96	16.89	85.9663	60	98.3	95.7215	0.181597	11

## Sheet: Colony assessments
Date	Assessment	Adult worker bee	Brood cell	Nectar cell	Pollen cell	Hive	Group	Period
2023-07-25	CCA1	18070	25200	11000	3000	Ca	C	Pre-exposure		C: Control
2023-07-25	CCA1	18135	25600	16400	7000	Cb	C	Pre-exposure		T: Treatment
2023-07-25	CCA1	18720	26000	12200	5600	Cc	C	Pre-exposure
2023-07-25	CCA1	18135	28600	13800	5200	Cd	C	Pre-exposure
2023-07-25	CCA1	18980	28600	8800	3800	Ta	T	Pre-exposure
2023-07-25	CCA1	17875	17800	19400	4000	Tb	T	Pre-exposure
2023-07-25	CCA1	18200	25600	22800	5600	Tc	T	Pre-exposure
2023-07-25	CCA1	20345	23000	21000	4000	Td	T	Pre-exposure
2023-08-04	CCA2	14755	30600	15000	800	Ca	C	Exposure
2023-08-04	CCA2	15340	34400	17400	3600	Cb	C	Exposure
2023-08-04	CCA2	15535	27600	17400	4200	Cc	C	Exposure
2023-08-04	CCA2	16900	35200	15800	7000	Cd	C	Exposure
2023-08-04	CCA2	19695	31200	12200	0	Ta	T	Exposure
2023-08-04	CCA2	18525	23400	21600	0	Tb	T	Exposure
2023-08-04	CCA2	14495	30600	24000	1400	Tc	T	Exposure
2023-08-04	CCA2	16575	25400	21600	800	Td	T	Exposure
2023-08-11	CCA3	14625	31400	14400	1600	Ca	C	Post-exposure
2023-08-11	CCA3	17160	32200	18000	6000	Cb	C	Post-exposure
2023-08-11	CCA3	13260	28200	19600	4800	Cc	C	Post-exposure
2023-08-11	CCA3	15080	32945	18400	5800	Cd	C	Post-exposure
2023-08-11	CCA3	20735	16600	10400	0	Ta	T	Post-exposure
2023-08-11	CCA3	15210	25800	22400	0	Tb	T	Post-exposure
2023-08-11	CCA3	16575	31000	21200	0	Tc	T	Post-exposure
2023-08-11	CCA3	19955	19600	23400	400	Td	T	Post-exposure
2023-08-17	CCA4	9750	31030	12200	3200	Ca	C	Post-exposure
2023-08-17	CCA4	15275	34800	17000	5400	Cb	C	Post-exposure
2023-08-17	CCA4	9750	30800	14800	8000	Cc	C	Post-exposure
2023-08-17	CCA4	15470	28060	15400	6600	Cd	C	Post-exposure
2023-08-17	CCA4	19435	12400	12200	200	Ta	T	Post-exposure
2023-08-17	CCA4	14495	18600	19000	400	Tb	T	Post-exposure
2023-08-17	CCA4	11830	27200	20600	4000	Tc	T	Post-exposure
2023-08-17	CCA4	13130	14400	25400	4400	Td	T	Post-exposure
2023-08-24	CCA5	11440	27000	12000	5200	Ca	C	Post-exposure
2023-08-24	CCA5	13000	24000	16400	7200	Cb	C	Post-exposure
2023-08-24	CCA5	11830	30200	12200	9600	Cc	C	Post-exposure
2023-08-24	CCA5	16250	23200	14200	8000	Cd	C	Post-exposure
2023-08-24	CCA5	17875	3600	17000	200	Ta	T	Post-exposure
2023-08-24	CCA5	16575	6800	17200	0	Tb	T	Post-exposure
2023-08-24	CCA5	11700	24400	19400	5400	Tc	T	Post-exposure
2023-08-24	CCA5	12935	9800	21200	4800	Td	T	Post-exposure

## Sheet: Adult worker mortality
Date	Dead adult worker	Hive	Group	Period
2023-07-21	2	Ca	C	Pre-exposure		C: Control
2023-07-21 03:00:00	3	Cb	C	Pre-exposure		T: Treatment
2023-07-21 06:00:00	8	Cc	C	Pre-exposure
2023-07-21 09:00:00	0	Cd	C	Pre-exposure
2023-07-21 12:00:00	1	Ta	T	Pre-exposure
2023-07-21 15:00:00	11	Tb	T	Pre-exposure
2023-07-21 18:00:00	8	Tc	T	Pre-exposure
2023-07-21 21:00:00	4	Td	T	Pre-exposure
2023-07-22	4	Ca	C	Pre-exposure
2023-07-22 03:00:00	17	Cb	C	Pre-exposure
2023-07-22 06:00:00	10	Cc	C	Pre-exposure
2023-07-22 09:00:00	11	Cd	C	Pre-exposure
2023-07-22 12:00:00	6	Ta	T	Pre-exposure
2023-07-22 15:00:00	14	Tb	T	Pre-exposure
2023-07-22 18:00:00	19	Tc	T	Pre-exposure
2023-07-22 21:00:00	16	Td	T	Pre-exposure
2023-07-23	22	Ca	C	Pre-exposure
2023-07-23 03:00:00	28	Cb	C	Pre-exposure
2023-07-23 06:00:00	9	Cc	C	Pre-exposure
2023-07-23 09:00:00	24	Cd	C	Pre-exposure
2023-07-23 12:00:00	15	Ta	T	Pre-exposure
2023-07-23 15:00:00	20	Tb	T	Pre-exposure
2023-07-23 18:00:00	41	Tc	T	Pre-exposure
2023-07-23 21:00:00	51	Td	T	Pre-exposure
2023-07-24	18	Ca	C	Pre-exposure
2023-07-24 03:00:00	39	Cb	C	Pre-exposure
2023-07-24 06:00:00	8	Cc	C	Pre-exposure
2023-07-24 09:00:00	11	Cd	C	Pre-exposure
2023-07-24 12:00:00	14	Ta	T	Pre-exposure
2023-07-24 15:00:00	16	Tb	T	Pre-exposure
2023-07-24 18:00:00	30	Tc	T	Pre-exposure
2023-07-24 21:00:00	27	Td	T	Pre-exposure
2023-07-25	26	Ca	C	Pre-exposure
2023-07-25 03:00:00	29	Cb	C	Pre-exposure
2023-07-25 06:00:00	12	Cc	C	Pre-exposure
2023-07-25 09:00:00	29	Cd	C	Pre-exposure
2023-07-25 12:00:00	25	Ta	T	Pre-exposure
2023-07-25 15:00:00	21	Tb	T	Pre-exposure
2023-07-25 18:00:00	35	Tc	T	Pre-exposure
2023-07-25 21:00:00	20	Td	T	Pre-exposure
2023-07-26	9	Ca	C	Pre-exposure
2023-07-26 03:00:00	46	Cb	C	Pre-exposure
2023-07-26 06:00:00	8	Cc	C	Pre-exposure
2023-07-26 09:00:00	14	Cd	C	Pre-exposure
2023-07-26 12:00:00	37	Ta	T	Pre-exposure
2023-07-26 15:00:00	29	Tb	T	Pre-exposure
2023-07-26 18:00:00	39	Tc	T	Pre-exposure
2023-07-26 21:00:00	15	Td	T	Pre-exposure
2023-07-27	101	Ca	C	Pre-exposure
2023-07-27 03:00:00	31	Cb	C	Pre-exposure
2023-07-27 06:00:00	7	Cc	C	Pre-exposure
2023-07-27 09:00:00	13	Cd	C	Pre-exposure
2023-07-27 12:00:00	56	Ta	T	Pre-exposure
2023-07-27 15:00:00	34	Tb	T	Pre-exposure
2023-07-27 18:00:00	22	Tc	T	Pre-exposure
2023-07-27 21:00:00	19	Td	T	Pre-exposure
2023-07-28	8	Ca	C	Exposure
2023-07-28 03:00:00	9	Cb	C	Exposure
2023-07-28 06:00:00	16	Cc	C	Exposure
2023-07-28 09:00:00	10	Cd	C	Exposure
2023-07-28 12:00:00	8	Ta	T	Exposure
2023-07-28 15:00:00	7	Tb	T	Exposure
2023-07-28 18:00:00	16	Tc	T	Exposure
2023-07-28 21:00:00	2	Td	T	Exposure
2023-07-29	11	Ca	C	Exposure
2023-07-29 03:00:00	12	Cb	C	Exposure
2023-07-29 06:00:00	13	Cc	C	Exposure
2023-07-29 09:00:00	10	Cd	C	Exposure
2023-07-29 12:00:00	18	Ta	T	Exposure
2023-07-29 15:00:00	6	Tb	T	Exposure
2023-07-29 18:00:00	21	Tc	T	Exposure
2023-07-29 21:00:00	14	Td	T	Exposure
2023-07-30	14	Ca	C	Exposure
2023-07-30 03:00:00	17	Cb	C	Exposure
2023-07-30 06:00:00	4	Cc	C	Exposure
2023-07-30 09:00:00	10	Cd	C	Exposure
2023-07-30 12:00:00	16	Ta	T	Exposure
2023-07-30 15:00:00	14	Tb	T	Exposure
2023-07-30 18:00:00	27	Tc	T	Exposure
2023-07-30 21:00:00	18	Td	T	Exposure
2023-07-31	7	Ca	C	Exposure
2023-07-31 03:00:00	4	Cb	C	Exposure
2023-07-31 06:00:00	9	Cc	C	Exposure
2023-07-31 09:00:00	8	Cd	C	Exposure
2023-07-31 12:00:00	32	Ta	T	Exposure
2023-07-31 15:00:00	12	Tb	T	Exposure
2023-07-31 18:00:00	20	Tc	T	Exposure
2023-07-31 21:00:00	5	Td	T	Exposure
2023-08-01	11	Ca	C	Exposure
2023-08-01 03:00:00	5	Cb	C	Exposure
2023-08-01 06:00:00	5	Cc	C	Exposure
2023-08-01 09:00:00	3	Cd	C	Exposure
2023-08-01 12:00:00	31	Ta	T	Exposure
2023-08-01 15:00:00	26	Tb	T	Exposure
2023-08-01 18:00:00	11	Tc	T	Exposure
2023-08-01 21:00:00	15	Td	T	Exposure
2023-08-02	11	Ca	C	Exposure
2023-08-02 03:00:00	11	Cb	C	Exposure
2023-08-02 06:00:00	22	Cc	C	Exposure
2023-08-02 09:00:00	9	Cd	C	Exposure
2023-08-02 12:00:00	8	Ta	T	Exposure
2023-08-02 15:00:00	7	Tb	T	Exposure
2023-08-02 18:00:00	13	Tc	T	Exposure
2023-08-02 21:00:00	13	Td	T	Exposure
2023-08-03	12	Ca	C	Exposure
2023-08-03 03:00:00	8	Cb	C	Exposure
2023-08-03 06:00:00	12	Cc	C	Exposure
2023-08-03 09:00:00	12	Cd	C	Exposure
2023-08-03 12:00:00	3	Ta	T	Exposure
2023-08-03 15:00:00	16	Tb	T	Exposure
2023-08-03 18:00:00	11	Tc	T	Exposure
2023-08-03 21:00:00	16	Td	T	Exposure
2023-08-04	8	Ca	C	Exposure
2023-08-04 03:00:00	16	Cb	C	Exposure
2023-08-04 06:00:00	15	Cc	C	Exposure
2023-08-04 09:00:00	19	Cd	C	Exposure
2023-08-04 12:00:00	16	Ta	T	Exposure
2023-08-04 15:00:00	13	Tb	T	Exposure
2023-08-04 18:00:00	15	Tc	T	Exposure
2023-08-04 21:00:00	27	Td	T	Exposure
2023-08-05	12	Ca	C	Exposure
2023-08-05 03:00:00	6	Cb	C	Exposure
2023-08-05 06:00:00	8	Cc	C	Exposure
2023-08-05 09:00:00	11	Cd	C	Exposure
2023-08-05 12:00:00	7	Ta	T	Exposure
2023-08-05 15:00:00	15	Tb	T	Exposure
2023-08-05 18:00:00	29	Tc	T	Exposure
2023-08-05 21:00:00	21	Td	T	Exposure
2023-08-06	11	Ca	C	Exposure
2023-08-06 03:00:00	8	Cb	C	Exposure
2023-08-06 06:00:00	24	Cc	C	Exposure
2023-08-06 09:00:00	23	Cd	C	Exposure
2023-08-06 12:00:00	16	Ta	T	Exposure
2023-08-06 15:00:00	31	Tb	T	Exposure
2023-08-06 18:00:00	21	Tc	T	Exposure
2023-08-06 21:00:00	12	Td	T	Exposure
2023-08-07	14	Ca	C	Exposure
2023-08-07 03:00:00	23	Cb	C	Exposure
2023-08-07 06:00:00	16	Cc	C	Exposure
2023-08-07 09:00:00	12	Cd	C	Exposure
2023-08-07 12:00:00	13	Ta	T	Exposure
2023-08-07 15:00:00	16	Tb	T	Exposure
2023-08-07 18:00:00	22	Tc	T	Exposure
2023-08-07 21:00:00	23	Td	T	Exposure
2023-08-08	9	Ca	C	Post-exposure
2023-08-08 03:00:00	15	Cb	C	Post-exposure
2023-08-08 06:00:00	13	Cc	C	Post-exposure
2023-08-08 09:00:00	10	Cd	C	Post-exposure
2023-08-08 12:00:00	6	Ta	T	Post-exposure
2023-08-08 15:00:00	10	Tb	T	Post-exposure
2023-08-08 18:00:00	29	Tc	T	Post-exposure
2023-08-08 21:00:00	14	Td	T	Post-exposure
2023-08-09	9	Ca	C	Post-exposure
2023-08-09 03:00:00	6	Cb	C	Post-exposure
2023-08-09 06:00:00	13	Cc	C	Post-exposure
2023-08-09 09:00:00	12	Cd	C	Post-exposure
2023-08-09 12:00:00	0	Ta	T	Post-exposure
2023-08-09 15:00:00	18	Tb	T	Post-exposure
2023-08-09 18:00:00	19	Tc	T	Post-exposure
2023-08-09 21:00:00	7	Td	T	Post-exposure
2023-08-10	8	Ca	C	Post-exposure
2023-08-10 03:00:00	9	Cb	C	Post-exposure
2023-08-10 06:00:00	23	Cc	C	Post-exposure
2023-08-10 09:00:00	15	Cd	C	Post-exposure
2023-08-10 12:00:00	3	Ta	T	Post-exposure
2023-08-10 15:00:00	8	Tb	T	Post-exposure
2023-08-10 18:00:00	16	Tc	T	Post-exposure
2023-08-10 21:00:00	7	Td	T	Post-exposure
2023-08-11	33	Ca	C	Post-exposure
2023-08-11 03:00:00	12	Cb	C	Post-exposure
2023-08-11 06:00:00	8	Cc	C	Post-exposure
2023-08-11 09:00:00	19	Cd	C	Post-exposure
2023-08-11 12:00:00	5	Ta	T	Post-exposure
2023-08-11 15:00:00	45	Tb	T	Post-exposure
2023-08-11 18:00:00	31	Tc	T	Post-exposure
2023-08-11 21:00:00	6	Td	T	Post-exposure
2023-08-12	41	Ca	C	Post-exposure
2023-08-12 03:00:00	26	Cb	C	Post-exposure
2023-08-12 06:00:00	27	Cc	C	Post-exposure
2023-08-12 09:00:00	39	Cd	C	Post-exposure
2023-08-12 12:00:00	11	Ta	T	Post-exposure
2023-08-12 15:00:00	36	Tb	T	Post-exposure
2023-08-12 18:00:00	23	Tc	T	Post-exposure
2023-08-12 21:00:00	24	Td	T	Post-exposure
2023-08-13	32	Ca	C	Post-exposure
2023-08-13 03:00:00	10	Cb	C	Post-exposure
2023-08-13 06:00:00	12	Cc	C	Post-exposure
2023-08-13 09:00:00	39	Cd	C	Post-exposure
2023-08-13 12:00:00	13	Ta	T	Post-exposure
2023-08-13 15:00:00	15	Tb	T	Post-exposure
2023-08-13 18:00:00	17	Tc	T	Post-exposure
2023-08-13 21:00:00	24	Td	T	Post-exposure
2023-08-14	15	Ca	C	Post-exposure
2023-08-14 03:00:00	19	Cb	C	Post-exposure
2023-08-14 06:00:00	15	Cc	C	Post-exposure
2023-08-14 09:00:00	8	Cd	C	Post-exposure
2023-08-14 12:00:00	6	Ta	T	Post-exposure
2023-08-14 15:00:00	13	Tb	T	Post-exposure
2023-08-14 18:00:00	11	Tc	T	Post-exposure
2023-08-14 21:00:00	22	Td	T	Post-exposure
2023-08-15	20	Ca	C	Post-exposure
2023-08-15 03:00:00	13	Cb	C	Post-exposure
2023-08-15 06:00:00	9	Cc	C	Post-exposure
2023-08-15 09:00:00	16	Cd	C	Post-exposure
2023-08-15 12:00:00	6	Ta	T	Post-exposure
2023-08-15 15:00:00	22	Tb	T	Post-exposure
2023-08-15 18:00:00	31	Tc	T	Post-exposure
2023-08-15 21:00:00	20	Td	T	Post-exposure
2023-08-16	16	Ca	C	Post-exposure
2023-08-16 03:00:00	12	Cb	C	Post-exposure
2023-08-16 06:00:00	8	Cc	C	Post-exposure
2023-08-16 09:00:00	16	Cd	C	Post-exposure
2023-08-16 12:00:00	6	Ta	T	Post-exposure
2023-08-16 15:00:00	24	Tb	T	Post-exposure
2023-08-16 18:00:00	8	Tc	T	Post-exposure
2023-08-16 21:00:00	14	Td	T	Post-exposure
2023-08-17	27	Ca	C	Post-exposure
2023-08-17 03:00:00	23	Cb	C	Post-exposure
2023-08-17 06:00:00	29	Cc	C	Post-exposure
2023-08-17 09:00:00	10	Cd	C	Post-exposure
2023-08-17 12:00:00	14	Ta	T	Post-exposure
2023-08-17 15:00:00	35	Tb	T	Post-exposure
2023-08-17 18:00:00	31	Tc	T	Post-exposure
2023-08-17 21:00:00	43	Td	T	Post-exposure
2023-08-18	10	Ca	C	Post-exposure
2023-08-18 03:00:00	16	Cb	C	Post-exposure
2023-08-18 06:00:00	14	Cc	C	Post-exposure
2023-08-18 09:00:00	19	Cd	C	Post-exposure
2023-08-18 12:00:00	8	Ta	T	Post-exposure
2023-08-18 15:00:00	15	Tb	T	Post-exposure
2023-08-18 18:00:00	27	Tc	T	Post-exposure
2023-08-18 21:00:00	30	Td	T	Post-exposure
2023-08-19	12	Ca	C	Post-exposure
2023-08-19 03:00:00	19	Cb	C	Post-exposure
2023-08-19 06:00:00	5	Cc	C	Post-exposure
2023-08-19 09:00:00	23	Cd	C	Post-exposure
2023-08-19 12:00:00	5	Ta	T	Post-exposure
2023-08-19 15:00:00	6	Tb	T	Post-exposure
2023-08-19 18:00:00	10	Tc	T	Post-exposure
2023-08-19 21:00:00	19	Td	T	Post-exposure
2023-08-20	18	Ca	C	Post-exposure
2023-08-20 03:00:00	9	Cb	C	Post-exposure
2023-08-20 06:00:00	12	Cc	C	Post-exposure
2023-08-20 09:00:00	13	Cd	C	Post-exposure
2023-08-20 12:00:00	6	Ta	T	Post-exposure
2023-08-20 15:00:00	6	Tb	T	Post-exposure
2023-08-20 18:00:00	22	Tc	T	Post-exposure
2023-08-20 21:00:00	20	Td	T	Post-exposure
2023-08-21	10	Ca	C	Post-exposure
2023-08-21 03:00:00	14	Cb	C	Post-exposure
2023-08-21 06:00:00	3	Cc	C	Post-exposure
2023-08-21 09:00:00	13	Cd	C	Post-exposure
2023-08-21 12:00:00	3	Ta	T	Post-exposure
2023-08-21 15:00:00	4	Tb	T	Post-exposure
2023-08-21 18:00:00	35	Tc	T	Post-exposure
2023-08-21 21:00:00	27	Td	T	Post-exposure
2023-08-22	30	Ca	C	Post-exposure
2023-08-22 03:00:00	21	Cb	C	Post-exposure
2023-08-22 06:00:00	6	Cc	C	Post-exposure
2023-08-22 09:00:00	38	Cd	C	Post-exposure
2023-08-22 12:00:00	12	Ta	T	Post-exposure
2023-08-22 15:00:00	16	Tb	T	Post-exposure
2023-08-22 18:00:00	8	Tc	T	Post-exposure
2023-08-22 21:00:00	10	Td	T	Post-exposure
2023-08-23	18	Ca	C	Post-exposure
2023-08-23 03:00:00	20	Cb	C	Post-exposure
2023-08-23 06:00:00	16	Cc	C	Post-exposure
2023-08-23 09:00:00	9	Cd	C	Post-exposure
2023-08-23 12:00:00	4	Ta	T	Post-exposure
2023-08-23 15:00:00	9	Tb	T	Post-exposure
2023-08-23 18:00:00	17	Tc	T	Post-exposure
2023-08-23 21:00:00	29	Td	T	Post-exposure
2023-08-24	17	Ca	C	Post-exposure
2023-08-24 03:00:00	19	Cb	C	Post-exposure
2023-08-24 06:00:00	10	Cc	C	Post-exposure
2023-08-24 09:00:00	22	Cd	C	Post-exposure
2023-08-24 12:00:00	12	Ta	T	Post-exposure
2023-08-24 15:00:00	7	Tb	T	Post-exposure
2023-08-24 18:00:00	27	Tc	T	Post-exposure
2023-08-24 21:00:00	29	Td	T	Post-exposure
2023-08-25	53	Ca	C	Post-exposure
2023-08-25 03:00:00	49	Cb	C	Post-exposure
2023-08-25 06:00:00	23	Cc	C	Post-exposure
2023-08-25 09:00:00	24	Cd	C	Post-exposure
2023-08-25 12:00:00	14	Ta	T	Post-exposure
2023-08-25 15:00:00	15	Tb	T	Post-exposure
2023-08-25 18:00:00	34	Tc	T	Post-exposure
2023-08-25 21:00:00	31	Td	T	Post-exposure

## Sheet: Feeding consumption 
Date	Consumption	Hive	Group
2023-07-28	485	Ca	C		C: Control
2023-07-28	486	Cb	C		T: Treatment
2023-07-28	471	Cc	C
2023-07-28	500	Cd	C
2023-07-29	500	Ca	C
2023-07-29	500	Cb	C
2023-07-29	500	Cc	C
2023-07-29	500	Cd	C
2023-07-30	500	Ca	C
2023-07-30	500	Cb	C
2023-07-30	500	Cc	C
2023-07-30	500	Cd	C
2023-07-31	500	Ca	C
2023-07-31	500	Cb	C
2023-07-31	500	Cc	C
2023-07-31	500	Cd	C
2023-08-01	500	Ca	C
2023-08-01	500	Cb	C
2023-08-01	500	Cc	C
2023-08-01	500	Cd	C
2023-08-02	500	Ca	C
2023-08-02	500	Cb	C
2023-08-02	500	Cc	C
2023-08-02	500	Cd	C
2023-08-03	500	Ca	C
2023-08-03	500	Cb	C
2023-08-03	500	Cc	C
2023-08-03	500	Cd	C
2023-08-04	500	Ca	C
2023-08-04	500	Cb	C
2023-08-04	500	Cc	C
2023-08-04	500	Cd	C
2023-08-05	500	Ca	C
2023-08-05	500	Cb	C
2023-08-05	500	Cc	C
2023-08-05	500	Cd	C
2023-08-06	500	Ca	C
2023-08-06	500	Cb	C
2023-08-06	500	Cc	C
2023-08-06	500	Cd	C
2023-07-28	109	Ta	T
2023-07-28	127	Tb	T
2023-07-28	176	Tc	T
2023-07-28	108	Td	T
2023-07-29	500	Ta	T
2023-07-29	403	Tb	T
2023-07-29	478	Tc	T
2023-07-29	131	Td	T
2023-07-30	500	Ta	T
2023-07-30	500	Tb	T
2023-07-30	500	Tc	T
2023-07-30	500	Td	T
2023-07-31	500	Ta	T
2023-07-31	500	Tb	T
2023-07-31	500	Tc	T
2023-07-31	500	Td	T
2023-08-01	500	Ta	T
2023-08-01	500	Tb	T
2023-08-01	500	Tc	T
2023-08-01	500	Td	T
2023-08-02	500	Ta	T
2023-08-02	500	Tb	T
2023-08-02	500	Tc	T
2023-08-02	500	Td	T
2023-08-03	500	Ta	T
2023-08-03	500	Tb	T
2023-08-03	500	Tc	T
2023-08-03	290	Td	T
2023-08-04	500	Ta	T
2023-08-04	500	Tb	T
2023-08-04	346	Tc	T
2023-08-04	429	Td	T
2023-08-05	500	Ta	T
2023-08-05	500	Tb	T
2023-08-05	500	Tc	T
2023-08-05	500	Td	T
2023-08-06	310	Ta	T
2023-08-06	180	Tb	T
2023-08-06	244	Tc	T
2023-08-06	146	Td	T

## Sheet: Flight activity
Date	Total returning forager	Returning pollen forager	Returning non-pollen forager	Hive	Group	Period
2023-07-22	42354.6	10244.5	32110.1	Ca	C	Pre-exposure		C: Control
2023-07-22	99268.9	13091.7	86177.3	Cb	C	Pre-exposure		T: Treatment
2023-07-22	67134.4	5535.23	61599.1	Cc	C	Pre-exposure
2023-07-22	44201.3	4324.09	39877.2	Cd	C	Pre-exposure
2023-07-23	57820.3	15004.4	42815.9	Ca	C	Pre-exposure
2023-07-23	108481	14411.5	94069.3	Cb	C	Pre-exposure
2023-07-23	72330.4	6461.61	65868.8	Cc	C	Pre-exposure
2023-07-23	52146.5	10418.5	41728.1	Cd	C	Pre-exposure
2023-07-24	40859.8	9747.49	31112.3	Ca	C	Pre-exposure
2023-07-24	70659.4	8224.88	62434.5	Cb	C	Pre-exposure
2023-07-24	41883.1	3999.65	37883.4	Cc	C	Pre-exposure
2023-07-24	44072	9568.96	34503	Cd	C	Pre-exposure
2023-07-25	14054.6	2477.06	11577.5	Ca	C	Pre-exposure
2023-07-25	25073.5	1116.47	23957.1	Cb	C	Pre-exposure
2023-07-25	24740.5	1375.53	23365	Cc	C	Pre-exposure
2023-07-25	23961.3	3653.78	20307.5	Cd	C	Pre-exposure
2023-07-26	23766.9	7628.22	16138.6	Ca	C	Pre-exposure
2023-07-26	35737	4583.9	31153.1	Cb	C	Pre-exposure
2023-07-26	45391.6	14438.1	30953.5	Cd	C	Pre-exposure
2023-07-27	55652.9	11358	44294.9	Ca	C	Pre-exposure
2023-07-27	84276.8	10512.1	73764.8	Cb	C	Pre-exposure
2023-07-27	39346.5	9173.9	30172.6	Cc	C	Pre-exposure
2023-07-27	84052.5	20362.1	63690.4	Cd	C	Pre-exposure
2023-07-22	72055.2	11987.6	60067.6	Ta	T	Pre-exposure
2023-07-22	72384.4	14748.7	57635.7	Tb	T	Pre-exposure
2023-07-22	94352.8	14400.3	79952.5	Tc	T	Pre-exposure
2023-07-22	58387.9	8398.99	49988.9	Td	T	Pre-exposure
2023-07-23	76872.1	14111.5	62760.6	Tb	T	Pre-exposure
2023-07-23	99625.8	14868.3	84757.5	Tc	T	Pre-exposure
2023-07-23	68614.8	12192.9	56421.9	Td	T	Pre-exposure
2023-07-24	46049.2	7426.84	38622.4	Ta	T	Pre-exposure
2023-07-24	57375.1	8903	48472.1	Tb	T	Pre-exposure
2023-07-24	66909.4	7518.79	59390.6	Tc	T	Pre-exposure
2023-07-24	43819.1	7401.63	36417.4	Td	T	Pre-exposure
2023-07-25	18937.1	1159.34	17777.8	Ta	T	Pre-exposure
2023-07-25	23149.8	2075.7	21074.1	Tb	T	Pre-exposure
2023-07-25	35973.5	2842.55	33130.9	Tc	T	Pre-exposure
2023-07-26	29564.6	4135.57	25429	Ta	T	Pre-exposure
2023-07-26	28044.3	4867.5	23176.8	Tb	T	Pre-exposure
2023-07-26	66510.8	19218.7	47292.1	Tc	T	Pre-exposure
2023-07-26	37054.9	9889.89	27165	Td	T	Pre-exposure
2023-07-27	71266.5	8133.81	63132.7	Ta	T	Pre-exposure
2023-07-27	66273.9	11246.6	55027.3	Tb	T	Pre-exposure
2023-07-27	119132	22400.2	96731.4	Tc	T	Pre-exposure
2023-07-27	60472.8	10762.8	49710	Td	T	Pre-exposure
2023-07-28	40501.1	5277.16	35224	Ca	C	Exposure
2023-07-28	52362.7	5741.31	46621.4	Cb	C	Exposure
2023-07-28	31177.4	5230.52	25946.9	Cc	C	Exposure
2023-07-28	54267.8	7970.08	46297.7	Cd	C	Exposure
2023-07-29	104323	16037.3	88285.6	Cb	C	Exposure
2023-07-29	73530.4	14124.7	59405.8	Cc	C	Exposure
2023-07-29	98201.3	20190.9	78010.4	Cd	C	Exposure
2023-07-30	53852.8	17795.2	36057.5	Cb	C	Exposure
2023-07-30	42016.7	14586.1	27430.6	Cc	C	Exposure
2023-07-30	56741.7	21368.3	35373.4	Cd	C	Exposure
2023-07-31	66619.9	24288.9	42331	Cb	C	Exposure
2023-07-31	58841.6	23636.9	35204.7	Cd	C	Exposure
2023-08-01	41201.5	11972.7	29228.8	Ca	C	Exposure
2023-08-01	57296	15622.8	41673.3	Cb	C	Exposure
2023-08-01	36122.9	11848.5	24274.5	Cc	C	Exposure
2023-08-01	48493.5	15065.8	33427.6	Cd	C	Exposure
2023-08-02	45128.4	9678.24	35450.2	Ca	C	Exposure
2023-08-02	52957.7	9211.18	43746.5	Cb	C	Exposure
2023-08-02	40512.4	9715.42	30796.9	Cc	C	Exposure
2023-08-02	56989.6	11635.5	45354	Cd	C	Exposure
2023-08-03	42844.5	15576.1	27268.3	Ca	C	Exposure
2023-08-03	53774.1	21302.2	32471.9	Cb	C	Exposure
2023-08-03	48180.8	19611.2	28569.6	Cc	C	Exposure
2023-08-03	53862.4	21325.3	32537.2	Cd	C	Exposure
2023-08-04	35925.7	7912.43	28013.3	Ca	C	Exposure
2023-08-04	40808.3	8169.51	32638.8	Cb	C	Exposure
2023-08-04	35985.2	7552.18	28433	Cc	C	Exposure
2023-08-04	48158	9716.54	38441.4	Cd	C	Exposure
2023-08-05	85781.2	19120.9	66660.3	Ca	C	Exposure
2023-08-05	101433	25759	75674	Cb	C	Exposure
2023-08-05	79945.2	20172.5	59772.7	Cc	C	Exposure
2023-08-05	90124.8	19874.3	70250.4	Cd	C	Exposure
2023-08-06	9480.42	485.072	8995.35	Ca	C	Exposure
2023-08-06	9742.37	316.668	9425.7	Cb	C	Exposure
2023-08-06	5880.42	168.236	5712.18	Cc	C	Exposure
2023-08-06	12365.3	155.722	12209.6	Cd	C	Exposure
2023-08-07	43231.1	16692.7	26538.4	Ca	C	Exposure
2023-08-07	43709.3	13363.5	30345.8	Cb	C	Exposure
2023-08-07	39889.8	13530.5	26359.2	Cc	C	Exposure
2023-08-07	53858.5	18606.4	35252.1	Cd	C	Exposure
2023-07-28	35892.4	4461.39	31431	Ta	T	Exposure
2023-07-28	69406.2	8197.94	61208.3	Tc	T	Exposure
2023-07-28	33655.9	6034.58	27621.3	Td	T	Exposure
2023-07-29	89567	13045.7	76521.4	Ta	T	Exposure
2023-07-29	111041	14953	96087.5	Tc	T	Exposure
2023-07-29	89475.8	12256.3	77219.5	Td	T	Exposure
2023-07-30	21718.7	4868.27	16850.5	Ta	T	Exposure
2023-07-30	54962.1	6630.76	48331.4	Tc	T	Exposure
2023-07-30	37932.5	10115.2	27817.4	Td	T	Exposure
2023-07-31	13101.8	3060.08	10041.7	Ta	T	Exposure
2023-07-31	59443.4	4504.62	54938.8	Tc	T	Exposure
2023-08-01	12011	1285.35	10725.6	Ta	T	Exposure
2023-08-01	32656.3	2453.57	30202.7	Tb	T	Exposure
2023-08-01	59259.7	3260.39	55999.3	Tc	T	Exposure
2023-08-01	23590.6	2795.56	20795	Td	T	Exposure
2023-08-02	12935.6	784.466	12151.1	Ta	T	Exposure
2023-08-02	28120.5	1404.29	26716.2	Tb	T	Exposure
2023-08-02	54588.3	1452.31	53136	Tc	T	Exposure
2023-08-02	15051.1	634.8	14416.3	Td	T	Exposure
2023-08-03	8277.32	1159.98	7117.34	Ta	T	Exposure
2023-08-03	20150.1	1371.1	18779	Tb	T	Exposure
2023-08-03	54041.1	2953.71	51087.4	Tc	T	Exposure
2023-08-03	14116.6	1423.02	12693.5	Td	T	Exposure
2023-08-04	8232.8	516.252	7716.55	Ta	T	Exposure
2023-08-04	28234	763.844	27470.2	Tb	T	Exposure
2023-08-04	45164.3	644.627	44519.7	Tc	T	Exposure
2023-08-04	16839.6	769.884	16069.7	Td	T	Exposure
2023-08-05	27503.4	2003.19	25500.3	Ta	T	Exposure
2023-08-05	63615.7	3186.85	60428.8	Tb	T	Exposure
2023-08-05	87370.5	5521.06	81849.5	Tc	T	Exposure
2023-08-05	56715.6	4371.41	52344.2	Td	T	Exposure
2023-08-06	1416.74	23.7864	1392.95	Ta	T	Exposure
2023-08-06	3772.56	48.2835	3724.27	Tb	T	Exposure
2023-08-06	11742.2	108.139	11634.1	Tc	T	Exposure
2023-08-06	2333.24	88.1487	2245.09	Td	T	Exposure
2023-08-07	4038.71	362.811	3675.9	Ta	T	Exposure
2023-08-07	11313.4	1235.8	10077.6	Tb	T	Exposure
2023-08-07	26366	987.671	25378.4	Tc	T	Exposure
2023-08-08	62862.3	16844.3	46018	Ca	C	Post-exposure
2023-08-08	79999.5	24605.6	55393.9	Cb	C	Post-exposure
2023-08-08	48733.6	17203.7	31529.9	Cc	C	Post-exposure
2023-08-08	65321.8	17959.6	47362.2	Cd	C	Post-exposure
2023-08-09	64703.2	14715.7	49987.4	Ca	C	Post-exposure
2023-08-09	88132.4	17911.3	70221.1	Cb	C	Post-exposure
2023-08-09	52493.7	13960.9	38532.8	Cc	C	Post-exposure
2023-08-09	72057.8	15826	56231.8	Cd	C	Post-exposure
2023-08-10	98580.9	15326.6	83254.3	Ca	C	Post-exposure
2023-08-10	110735	25126.9	85608.1	Cb	C	Post-exposure
2023-08-10	74851.1	18911.4	55939.7	Cc	C	Post-exposure
2023-08-10	90229.4	17585.6	72643.8	Cd	C	Post-exposure
2023-08-11	99158.9	14341	84817.8	Ca	C	Post-exposure
2023-08-11	118695	23615	95080	Cb	C	Post-exposure
2023-08-11	77104.7	17513.5	59591.2	Cc	C	Post-exposure
2023-08-11	91416.1	16879.4	74536.7	Cd	C	Post-exposure
2023-08-12	95928.1	18409.9	77518.2	Ca	C	Post-exposure
2023-08-12	112459	28092.1	84367.3	Cb	C	Post-exposure
2023-08-12	77557.2	20741.2	56816.1	Cc	C	Post-exposure
2023-08-12	94260.9	20293.4	73967.5	Cd	C	Post-exposure
2023-08-13	111071	19129.2	91942.2	Ca	C	Post-exposure
2023-08-13	130232	20553.6	109678	Cb	C	Post-exposure
2023-08-13	81021.6	14770.4	66251.1	Cc	C	Post-exposure
2023-08-13	102202	15548	86654	Cd	C	Post-exposure
2023-08-14	123452	21757.1	101695	Ca	C	Post-exposure
2023-08-14	146491	24857.8	121633	Cb	C	Post-exposure
2023-08-14	88034.5	19916	68118.5	Cc	C	Post-exposure
2023-08-14	106938	16042.6	90895.5	Cd	C	Post-exposure
2023-08-15	121148	19550.4	101597	Ca	C	Post-exposure
2023-08-15	126113	24501	101612	Cb	C	Post-exposure
2023-08-15	76507.7	18931.8	57575.8	Cc	C	Post-exposure
2023-08-15	92717.3	12056.8	80660.4	Cd	C	Post-exposure
2023-08-16	109068	16436.3	92631.8	Ca	C	Post-exposure
2023-08-16	123845	19177.3	104668	Cb	C	Post-exposure
2023-08-16	72545.9	17342.8	55203.1	Cc	C	Post-exposure
2023-08-16	97401	10265.9	87135.1	Cd	C	Post-exposure
2023-08-17	111021	8854.51	102166	Ca	C	Post-exposure
2023-08-17	125077	10717.7	114359	Cb	C	Post-exposure
2023-08-17	72692.6	8719.1	63973.5	Cc	C	Post-exposure
2023-08-17	91398	9021.66	82376.3	Cd	C	Post-exposure
2023-08-18	108256	15750.6	92505.5	Ca	C	Post-exposure
2023-08-18	130646	16816.2	113830	Cb	C	Post-exposure
2023-08-18	89549.3	17554.2	71995.1	Cc	C	Post-exposure
2023-08-18	120368	16553.3	103814	Cd	C	Post-exposure
2023-08-19	94817.7	13548.8	81268.9	Ca	C	Post-exposure
2023-08-19	115472	14363.9	101108	Cb	C	Post-exposure
2023-08-19	67638.8	13837.6	53801.1	Cc	C	Post-exposure
2023-08-19	90138.3	12728.9	77409.4	Cd	C	Post-exposure
2023-08-20	110847	15211.6	95635.1	Ca	C	Post-exposure
2023-08-20	135877	15693.2	120183	Cb	C	Post-exposure
2023-08-20	84211	18694.5	65516.5	Cc	C	Post-exposure
2023-08-20	111218	13997.4	97221.1	Cd	C	Post-exposure
2023-08-21	102249	13614.1	88634.4	Ca	C	Post-exposure
2023-08-21	124133	15458.7	108674	Cb	C	Post-exposure
2023-08-21	74540.1	17866.5	56673.5	Cc	C	Post-exposure
2023-08-21	105247	12462.2	92784.6	Cd	C	Post-exposure
2023-08-22	96812.6	12223.6	84589	Ca	C	Post-exposure
2023-08-22	113868	12631.1	101237	Cb	C	Post-exposure
2023-08-22	68693	16347	52345.9	Cc	C	Post-exposure
2023-08-22	98409.1	10875.3	87533.9	Cd	C	Post-exposure
2023-08-23	99363.9	10792	88571.9	Ca	C	Post-exposure
2023-08-23	99406	9942.52	89463.4	Cb	C	Post-exposure
2023-08-23	68519.9	14132	54387.9	Cc	C	Post-exposure
2023-08-24	73108.3	7983.25	65125.1	Ca	C	Post-exposure
2023-08-24	81905.6	6345.75	75559.8	Cb	C	Post-exposure
2023-08-24	54049.3	8816.41	45232.9	Cc	C	Post-exposure
2023-08-24	72824.2	6883.21	65941	Cd	C	Post-exposure
2023-08-25	40717.5	3604.85	37112.6	Ca	C	Post-exposure
2023-08-25	59504.2	1801.64	57702.6	Cb	C	Post-exposure
2023-08-25	27380.7	739.176	26641.5	Cc	C	Post-exposure
2023-08-25	48319.8	1499.61	46820.2	Cd	C	Post-exposure
2023-08-08	12867	958.909	11908.1	Ta	T	Post-exposure
2023-08-08	37466.7	1884.39	35582.3	Tb	T	Post-exposure
2023-08-08	60509.3	4145.09	56364.2	Tc	T	Post-exposure
2023-08-09	18632.2	674.278	17957.9	Ta	T	Post-exposure
2023-08-09	33767	2273.77	31493.3	Tb	T	Post-exposure
2023-08-09	57961.5	4023.86	53937.7	Tc	T	Post-exposure
2023-08-09	26302.2	2514.9	23787.3	Td	T	Post-exposure
2023-08-10	46641.7	2510.27	44131.4	Ta	T	Post-exposure
2023-08-10	48830.1	3367.32	45462.8	Tb	T	Post-exposure
2023-08-10	93363.2	7913.18	85450	Tc	T	Post-exposure
2023-08-10	56547.6	5811.11	50736.5	Td	T	Post-exposure
2023-08-11	52845.5	2118.27	50727.3	Ta	T	Post-exposure
2023-08-11	68950.3	2873.48	66076.8	Tb	T	Post-exposure
2023-08-11	97616.6	9071.8	88544.8	Tc	T	Post-exposure
2023-08-11	56916.5	5732.49	51184	Td	T	Post-exposure
2023-08-12	27710.6	3676.62	24034	Ta	T	Post-exposure
2023-08-12	52554.7	4160.88	48393.9	Tb	T	Post-exposure
2023-08-12	86405.1	14153.8	72251.3	Tc	T	Post-exposure
2023-08-12	54636.2	8102.18	46534	Td	T	Post-exposure
2023-08-13	31768	3273.39	28494.6	Ta	T	Post-exposure
2023-08-13	50300.8	5423.3	44877.5	Tb	T	Post-exposure
2023-08-13	91574.8	12605.3	78969.6	Tc	T	Post-exposure
2023-08-13	69968.3	8185.18	61783.1	Td	T	Post-exposure
2023-08-14	44933.8	6776.13	38157.6	Ta	T	Post-exposure
2023-08-14	68090	6970.76	61119.3	Tb	T	Post-exposure
2023-08-14	122560	20713.4	101847	Tc	T	Post-exposure
2023-08-14	77198.1	11851.1	65347	Td	T	Post-exposure
2023-08-15	25541.9	5701.36	19840.5	Ta	T	Post-exposure
2023-08-15	100876	18234.1	82641.5	Tc	T	Post-exposure
2023-08-15	90340.7	11900	78440.6	Td	T	Post-exposure
2023-08-16	31279.8	6027.68	25252.1	Ta	T	Post-exposure
2023-08-16	50231.2	4597.02	45634.2	Tb	T	Post-exposure
2023-08-16	110113	18065.6	92047.2	Tc	T	Post-exposure
2023-08-16	82810.4	11199.5	71610.9	Td	T	Post-exposure
2023-08-17	26449.5	3564.59	22884.9	Ta	T	Post-exposure
2023-08-17	44335.3	2009.29	42326	Tb	T	Post-exposure
2023-08-17	101277	9392.61	91884.6	Tc	T	Post-exposure
2023-08-17	66152	5997.41	60154.6	Td	T	Post-exposure
2023-08-18	55162	6181.76	48980.3	Ta	T	Post-exposure
2023-08-18	62926.9	3363.73	59563.2	Tb	T	Post-exposure
2023-08-18	121148	18627.5	102521	Tc	T	Post-exposure
2023-08-18	86218.9	11264	74954.9	Td	T	Post-exposure
2023-08-19	26800.7	5222.63	21578.1	Ta	T	Post-exposure
2023-08-19	52196.7	3248.89	48947.8	Tb	T	Post-exposure
2023-08-19	96995.1	19501.7	77493.4	Tc	T	Post-exposure
2023-08-19	67828	9492.41	58335.6	Td	T	Post-exposure
2023-08-20	52385.5	6565.38	45820.1	Ta	T	Post-exposure
2023-08-20	56960	3877.44	53082.5	Tb	T	Post-exposure
2023-08-20	116779	20651.3	96127.9	Tc	T	Post-exposure
2023-08-20	87189.2	11127.1	76062.1	Td	T	Post-exposure
2023-08-21	44110.1	5897.96	38212.1	Ta	T	Post-exposure
2023-08-21	60254.6	3450.01	56804.6	Tb	T	Post-exposure
2023-08-21	108299	20298	88001.2	Tc	T	Post-exposure
2023-08-21	80778.3	11123.7	69654.6	Td	T	Post-exposure
2023-08-22	34733.2	4343.26	30390	Ta	T	Post-exposure
2023-08-22	70117.7	3176.19	66941.5	Tb	T	Post-exposure
2023-08-22	106720	16204.6	90515.6	Tc	T	Post-exposure
2023-08-22	76055.8	9678.29	66377.5	Td	T	Post-exposure
2023-08-23	34597.9	4445.89	30152	Ta	T	Post-exposure
2023-08-23	65456.3	2755.45	62700.9	Tb	T	Post-exposure
2023-08-23	93019.3	12935.7	80083.6	Tc	T	Post-exposure
2023-08-24	28345.2	3099.9	25245.3	Ta	T	Post-exposure
2023-08-24	55498.9	2136.72	53362.2	Tb	T	Post-exposure
2023-08-24	74145.1	9421.91	64723.2	Tc	T	Post-exposure
2023-08-25	30113.2	1837.19	28276	Ta	T	Post-exposure
2023-08-25	24746.8	1347.5	23399.3	Tb	T	Post-exposure

## Sheet: Marked bee
Marker	Category	Hive
@µ	foragers	Ta
]7	foragers	Ta
@R	foragers	Ta
+s	foragers	Ta
7g	foragers	Ta
+µ	foragers	Ta
%L	foragers	Ta
7m	foragers	Ta
&0	foragers	Ta
<x	foragers	Ta
+¥	foragers	Ta
g@	foragers	Ta
H]	foragers	Ta
R#	foragers	Ta
&L	foragers	Ta
F	foragers	Ta
+g	foragers	Ta
]=	foragers	Ta
x7	foragers	Ta
ax	foragers	Ta
]3	foragers	Ta
0t	foragers	Ta
%#	foragers	Ta
a]	foragers	Ta
R+	foragers	Ta
g0	foragers	Ta
<;	foragers	Ta
0<	foragers	Ta
a#	foragers	Ta
µm	foragers	Ta
µL	foragers	Ta
s<	foragers	Ta
a¥	foragers	Ta
ss	foragers	Ta
R>	foragers	Ta
HH	foragers	Ta
42	foragers	Ta
a;	foragers	Ta
t¶	foragers	Ta
#v	foragers	Ta
%µ	foragers	Ta
Fm	foragers	Ta
2@	foragers	Ta
0>	foragers	Ta
H<	foragers	Ta
6s	foragers	Ta
¥g	foragers	Ta
R0	foragers	Ta
µ<	foragers	Ta
aR	foragers	Ta
¶;	foragers	Ta
Fµ	foragers	Ta
%F	foragers	Ta
<0	foragers	Ta
v¶	foragers	Ta
t3	foragers	Ta
m@	foragers	Ta
RH	foragers	Ta
#7	foragers	Ta
Rt	foragers	Ta
st	foragers	Ta
#@	foragers	Ta
¥a	foragers	Ta
7	foragers	Ta
F;	foragers	Ta
a<	foragers	Ta
2¥	foragers	Ta
R2	foragers	Ta
40	foragers	Ta
#4	foragers	Ta
]v	foragers	Ta
3&	foragers	Ta
¶3	foragers	Ta
4]	foragers	Ta
+a	foragers	Ta
Lp	foragers	Ta
;@	foragers	Ta
<7	foragers	Ta
¶+	foragers	Ta
+@	foragers	Ta
Ls	foragers	Ta
<a	foragers	Ta
H>	foragers	Ta
4v	foragers	Ta
g¥	foragers	Ta
]¥	foragers	Ta
a3	foragers	Ta
>s	foragers	Ta
@+	foragers	Ta
¶R	foragers	Ta
]+	foragers	Ta
g4	foragers	Ta
]R	foragers	Ta
H;	foragers	Ta
t@	foragers	Ta
%>	foragers	Ta
6%	foragers	Ta
+7	foragers	Ta
L&	foragers	Ta
03	foragers	Ta
F&	foragers	Ta
@H	foragers	Ta
s#	foragers	Ta
2p	foragers	Ta
Hm	foragers	Ta
=]	foragers	Ta
Rv	foragers	Ta
t#	foragers	Ta
0F	foragers	Ta
vt	foragers	Ta
7¥	freshly hatched	Ta
&¥	freshly hatched	Ta
=L	freshly hatched	Ta
@=	freshly hatched	Ta
0@	freshly hatched	Ta
µ6	freshly hatched	Ta
gg	freshly hatched	Ta
4¶	freshly hatched	Ta
==	freshly hatched	Ta
3#	freshly hatched	Ta
R4	freshly hatched	Ta
tµ	freshly hatched	Ta
@F	freshly hatched	Ta
#H	freshly hatched	Ta
x¥	freshly hatched	Ta
]4	freshly hatched	Ta
tp	freshly hatched	Ta
m4	freshly hatched	Ta
ap	freshly hatched	Ta
µ;	freshly hatched	Ta
>>	freshly hatched	Ta
¥v	freshly hatched	Ta
>%	freshly hatched	Ta
µt	freshly hatched	Ta
t7	freshly hatched	Ta
¥R	freshly hatched	Ta
02	freshly hatched	Ta
a	freshly hatched	Ta
4&	freshly hatched	Ta
4%	freshly hatched	Ta
aF	freshly hatched	Ta
<]	freshly hatched	Ta
v7	freshly hatched	Ta
H3	freshly hatched	Ta
4R	freshly hatched	Ta
¶s	freshly hatched	Ta
aL	freshly hatched	Ta
am	freshly hatched	Ta
µ&	freshly hatched	Ta
>L	freshly hatched	Ta
%2	freshly hatched	Ta
>#	freshly hatched	Ta
@7	freshly hatched	Ta
x4	freshly hatched	Ta
>@	freshly hatched	Ta
¥0	freshly hatched	Ta
#	freshly hatched	Ta
¥<	freshly hatched	Ta
2x	freshly hatched	Ta
@<	freshly hatched	Ta
+2	freshly hatched	Ta
<p	freshly hatched	Ta
%&	freshly hatched	Ta
;g	freshly hatched	Ta
]<	freshly hatched	Ta
xµ	freshly hatched	Ta
]F	freshly hatched	Ta
>¶	freshly hatched	Ta
6#	freshly hatched	Ta
mv	freshly hatched	Ta
<m	freshly hatched	Ta
v¥	freshly hatched	Ta
¥F	freshly hatched	Ta
0	freshly hatched	Ta
at	freshly hatched	Ta
¥H	freshly hatched	Ta
<%	freshly hatched	Ta
24	freshly hatched	Ta
x&	freshly hatched	Ta
s7	freshly hatched	Ta
#m	freshly hatched	Ta
%¶	freshly hatched	Ta
6t	freshly hatched	Ta
x;	freshly hatched	Ta
Ra	freshly hatched	Ta
µp	freshly hatched	Ta
<#	freshly hatched	Ta
m2	freshly hatched	Ta
+#	freshly hatched	Ta
>t	freshly hatched	Ta
&2	freshly hatched	Ta
0L	freshly hatched	Ta
gp	freshly hatched	Ta
00	freshly hatched	Ta
p]	freshly hatched	Ta
xs	freshly hatched	Ta
2L	freshly hatched	Ta
tg	freshly hatched	Ta
70	freshly hatched	Ta
v;	freshly hatched	Ta
>g	freshly hatched	Ta
x>	freshly hatched	Ta
H0	freshly hatched	Ta
pR	freshly hatched	Ta
Lg	freshly hatched	Ta
6	freshly hatched	Ta
R]	freshly hatched	Ta
F+	freshly hatched	Ta
=&	freshly hatched	Ta
=;	freshly hatched	Ta
;¶	freshly hatched	Ta
@0	freshly hatched	Ta
&4	freshly hatched	Ta
pa	freshly hatched	Ta
+]	freshly hatched	Ta
Fp	freshly hatched	Ta
2g	freshly hatched	Ta
a>	freshly hatched	Ta
¥]	freshly hatched	Ta
%3	freshly hatched	Ta
m	foragers	Tb
3µ	foragers	Tb
¶6	foragers	Tb
7F	foragers	Tb
µ]	foragers	Tb
%@	foragers	Tb
;m	foragers	Tb
=0	foragers	Tb
s;	foragers	Tb
60	foragers	Tb
0p	foragers	Tb
4+	foragers	Tb
v<	foragers	Tb
@;	foragers	Tb
7>	foragers	Tb
¥L	foragers	Tb
v0	foragers	Tb
@#	foragers	Tb
;#	foragers	Tb
pm	foragers	Tb
&+	foragers	Tb
<¥	foragers	Tb
@@	foragers	Tb
3t	foragers	Tb
=+	foragers	Tb
#s	foragers	Tb
p;	foragers	Tb
]6	foragers	Tb
&t	foragers	Tb
0#	foragers	Tb
22	foragers	Tb
RF	foragers	Tb
&g	foragers	Tb
&¶	foragers	Tb
67	foragers	Tb
L>	foragers	Tb
2t	foragers	Tb
@>	foragers	Tb
4¥	foragers	Tb
µH	foragers	Tb
#R	foragers	Tb
>x	foragers	Tb
µF	foragers	Tb
L2	foragers	Tb
<t	foragers	Tb
F4	foragers	Tb
Hx	foragers	Tb
p=	foragers	Tb
&p	foragers	Tb
3@	foragers	Tb
vv	foragers	Tb
¶x	foragers	Tb
FL	foragers	Tb
6µ	foragers	Tb
&;	foragers	Tb
;4	foragers	Tb
>2	foragers	Tb
R6	foragers	Tb
2#	foragers	Tb
Rp	foragers	Tb
26	foragers	Tb
La	foragers	Tb
0g	foragers	Tb
0;	foragers	Tb
0¥	foragers	Tb
@t	foragers	Tb
63	foragers	Tb
2F	foragers	Tb
sL	foragers	Tb
H=	foragers	Tb
pµ	foragers	Tb
3>	foragers	Tb
4<	foragers	Tb
L¥	foragers	Tb
@x	foragers	Tb
23	foragers	Tb
¶=	foragers	Tb
27	foragers	Tb
Ha	foragers	Tb
H6	foragers	Tb
<F	foragers	Tb
¥¶	foragers	Tb
¶v	foragers	Tb
=	foragers	Tb
+t	foragers	Tb
%7	foragers	Tb
@¥	foragers	Tb
v	foragers	Tb
p2	foragers	Tb
tR	foragers	Tb
0v	foragers	Tb
0s	foragers	Tb
<3	foragers	Tb
=<	foragers	Tb
>a	foragers	Tb
sF	foragers	Tb
3m	foragers	Tb
36	foragers	Tb
;H	foragers	Tb
]2	foragers	Tb
v=	foragers	Tb
0m	foragers	Tb
7%	foragers	Tb
62	foragers	Tb
xp	foragers	Tb
x]	foragers	Tb
g<	freshly hatched	Tb
47	freshly hatched	Tb
#0	freshly hatched	Tb
ma	freshly hatched	Tb
>R	freshly hatched	Tb
3<	freshly hatched	Tb
&s	freshly hatched	Tb
&	freshly hatched	Tb
]a	freshly hatched	Tb
m]	freshly hatched	Tb
tt	freshly hatched	Tb
px	freshly hatched	Tb
m>	freshly hatched	Tb
2+	freshly hatched	Tb
¥2	freshly hatched	Tb
;v	freshly hatched	Tb
Fa	freshly hatched	Tb
vx	freshly hatched	Tb
=t	freshly hatched	Tb
¶H	freshly hatched	Tb
>=	freshly hatched	Tb
%4	freshly hatched	Tb
L3	freshly hatched	Tb
;7	freshly hatched	Tb
xH	freshly hatched	Tb
@3	freshly hatched	Tb
%¥	freshly hatched	Tb
a¶	freshly hatched	Tb
ag	freshly hatched	Tb
µa	freshly hatched	Tb
@4	freshly hatched	Tb
=x	freshly hatched	Tb
v#	freshly hatched	Tb
6F	freshly hatched	Tb
#&	freshly hatched	Tb
6¶	freshly hatched	Tb
@¶	freshly hatched	Tb
6p	freshly hatched	Tb
%	freshly hatched	Tb
&a	freshly hatched	Tb
µ=	freshly hatched	Tb
sa	freshly hatched	Tb
2s	freshly hatched	Tb
¥µ	freshly hatched	Tb
s&	freshly hatched	Tb
++	freshly hatched	Tb
µs	freshly hatched	Tb
=4	freshly hatched	Tb
s¥	freshly hatched	Tb
vm	freshly hatched	Tb
¶<	freshly hatched	Tb
g=	freshly hatched	Tb
¥;	freshly hatched	Tb
6<	freshly hatched	Tb
Rg	freshly hatched	Tb
¶&	freshly hatched	Tb
2a	freshly hatched	Tb
#p	freshly hatched	Tb
@%	freshly hatched	Tb
4t	freshly hatched	Tb
mg	freshly hatched	Tb
R@	freshly hatched	Tb
gL	freshly hatched	Tb
p#	freshly hatched	Tb
&&	freshly hatched	Tb
>3	freshly hatched	Tb
+R	freshly hatched	Tb
s2	freshly hatched	Tb
@v	freshly hatched	Tb
mp	freshly hatched	Tb
Hg	freshly hatched	Tb
F¥	freshly hatched	Tb
F7	freshly hatched	Tb
p0	freshly hatched	Tb
+0	freshly hatched	Tb
<<	freshly hatched	Tb
]]	freshly hatched	Tb
H¥	freshly hatched	Tb
vµ	freshly hatched	Tb
;¥	freshly hatched	Tb
#¥	freshly hatched	Tb
a6	freshly hatched	Tb
p&	freshly hatched	Tb
¥%	freshly hatched	Tb
Ft	freshly hatched	Tb
%;	freshly hatched	Tb
¶L	freshly hatched	Tb
]s	freshly hatched	Tb
+&	freshly hatched	Tb
7#	freshly hatched	Tb
p¶	freshly hatched	Tb
4H	freshly hatched	Tb
;&	freshly hatched	Tb
#x	freshly hatched	Tb
2=	freshly hatched	Tb
]#	freshly hatched	Tb
@m	freshly hatched	Tb
%%	freshly hatched	Tb
m%	freshly hatched	Tb
H7	freshly hatched	Tb
<&	freshly hatched	Tb
<=	freshly hatched	Tb
tF	freshly hatched	Tb
]%	freshly hatched	Tb
2H	freshly hatched	Tb
32	freshly hatched	Tb
<g	freshly hatched	Tb
t+	freshly hatched	Tb
2m	freshly hatched	Tb
	freshly hatched	Tb
4s	foragers	Cb
>F	foragers	Cb
H2	foragers	Cb
3%	foragers	Cb
Rs	foragers	Cb
;2	foragers	Cb
7]	foragers	Cb
Rx	foragers	Cb
H&	foragers	Cb
pt	foragers	Cb
%x	foragers	Cb
@2	foragers	Cb
];	foragers	Cb
74	foragers	Cb
gH	foragers	Cb
F2	foragers	Cb
R<	foragers	Cb
µ7	foragers	Cb
+p	foragers	Cb
6;	foragers	Cb
LL	foragers	Cb
t&	foragers	Cb
%]	foragers	Cb
%m	foragers	Cb
µg	foragers	Cb
6+	foragers	Cb
¶¶	foragers	Cb
p4	foragers	Cb
&F	foragers	Cb
¥&	foragers	Cb
46	foragers	Cb
%p	foragers	Cb
v]	foragers	Cb
>4	foragers	Cb
>m	foragers	Cb
;]	foragers	Cb
+%	foragers	Cb
0+	foragers	Cb
7H	foragers	Cb
&<	foragers	Cb
t<	foragers	Cb
3a	foragers	Cb
x%	foragers	Cb
;L	foragers	Cb
Lt	foragers	Cb
6@	foragers	Cb
%6	foragers	Cb
7L	foragers	Cb
#%	foragers	Cb
m6	foragers	Cb
4x	foragers	Cb
gR	foragers	Cb
L#	foragers	Cb
6g	foragers	Cb
3g	foragers	Cb
g¶	foragers	Cb
>µ	foragers	Cb
#g	foragers	Cb
#a	foragers	Cb
s%	foragers	Cb
F3	foragers	Cb
+H	foragers	Cb
+6	foragers	Cb
<+	foragers	Cb
34	foragers	Cb
@s	foragers	Cb
gx	foragers	Cb
06	foragers	Cb
<	foragers	Cb
@L	foragers	Cb
@&	foragers	Cb
+;	foragers	Cb
0]	foragers	Cb
H¶	foragers	Cb
3F	foragers	Cb
F=	foragers	Cb
p7	foragers	Cb
F¶	foragers	Cb
¥p	foragers	Cb
]	foragers	Cb
¶	foragers	Cb
;<	foragers	Cb
a2	foragers	Cb
0=	foragers	Cb
3p	foragers	Cb
<R	foragers	Cb
0%	foragers	Cb
L6	foragers	Cb
4µ	foragers	Cb
+3	foragers	Cb
%=	foragers	Cb
¶µ	foragers	Cb
ts	foragers	Cb
%+	foragers	Cb
;%	foragers	Cb
p@	foragers	Cb
#<	foragers	Cb
7a	foragers	Cb
m=	foragers	Cb
s=	foragers	Cb
F<	foragers	Cb
]x	foragers	Cb
x+	freshly hatched	Cb
F]	freshly hatched	Cb
3;	freshly hatched	Cb
xm	freshly hatched	Cb
µµ	freshly hatched	Cb
+>	freshly hatched	Cb
+m	freshly hatched	Cb
µ¶	freshly hatched	Cb
<H	freshly hatched	Cb
=¥	freshly hatched	Cb
+	freshly hatched	Cb
Lx	freshly hatched	Cb
µ%	freshly hatched	Cb
¥s	freshly hatched	Cb
va	freshly hatched	Cb
s4	freshly hatched	Cb
v2	freshly hatched	Cb
7;	freshly hatched	Cb
#6	freshly hatched	Cb
m<	freshly hatched	Cb
vH	freshly hatched	Cb
v6	freshly hatched	Cb
F0	freshly hatched	Cb
#=	freshly hatched	Cb
%s	freshly hatched	Cb
+<	freshly hatched	Cb
xR	freshly hatched	Cb
%g	freshly hatched	Cb
@6	freshly hatched	Cb
H#	freshly hatched	Cb
¥+	freshly hatched	Cb
=%	freshly hatched	Cb
¥m	freshly hatched	Cb
]>	freshly hatched	Cb
ms	freshly hatched	Cb
s@	freshly hatched	Cb
L=	freshly hatched	Cb
µx	freshly hatched	Cb
a+	freshly hatched	Cb
6]	freshly hatched	Cb
m#	freshly hatched	Cb
pF	freshly hatched	Cb
sp	freshly hatched	Cb
7<	freshly hatched	Cb
04	freshly hatched	Cb
¶2	freshly hatched	Cb
t	freshly hatched	Cb
;F	freshly hatched	Cb
v>	freshly hatched	Cb
xx	freshly hatched	Cb
43	freshly hatched	Cb
m0	freshly hatched	Cb
mx	freshly hatched	Cb
<s	freshly hatched	Cb
;p	freshly hatched	Cb
30	freshly hatched	Cb
pL	freshly hatched	Cb
t6	freshly hatched	Cb
¶@	freshly hatched	Cb
6a	freshly hatched	Cb
µR	freshly hatched	Cb
¥¥	freshly hatched	Cb
;t	freshly hatched	Cb
¶%	freshly hatched	Cb
v4	freshly hatched	Cb
mR	freshly hatched	Cb
&=	freshly hatched	Cb
+=	freshly hatched	Cb
vs	freshly hatched	Cb
7@	freshly hatched	Cb
;	freshly hatched	Cb
2;	freshly hatched	Cb
vR	freshly hatched	Cb
¶¥	freshly hatched	Cb
@g	freshly hatched	Cb
s¶	freshly hatched	Cb
g%	freshly hatched	Cb
%<	freshly hatched	Cb
2µ	freshly hatched	Cb
7R	freshly hatched	Cb
R¥	freshly hatched	Cb
¥6	freshly hatched	Cb
4m	freshly hatched	Cb
]¶	freshly hatched	Cb
6=	freshly hatched	Cb
FF	freshly hatched	Cb
7+	freshly hatched	Cb
vp	freshly hatched	Cb
3L	freshly hatched	Cb
;>	freshly hatched	Cb
aa	freshly hatched	Cb
H+	freshly hatched	Cb
sµ	freshly hatched	Cb
<6	freshly hatched	Cb
&%	freshly hatched	Cb
µ>	freshly hatched	Cb
a@	freshly hatched	Cb
;=	freshly hatched	Cb
¥4	freshly hatched	Cb
L+	freshly hatched	Cb
aH	freshly hatched	Cb
m7	freshly hatched	Cb
FR	freshly hatched	Cb
p<	freshly hatched	Cb
Ht	freshly hatched	Cb
¥3	freshly hatched	Cb
pH	freshly hatched	Cb
#F	freshly hatched	Cb
37	freshly hatched	Cb
;a	freshly hatched	Cb
2¶	foragers	Ca
=#	foragers	Ca
<>	foragers	Ca
m3	foragers	Ca
g>	foragers	Ca
7t	foragers	Ca
6&	foragers	Ca
a&	foragers	Ca
Lm	foragers	Ca
RR	foragers	Ca
tH	foragers	Ca
64	foragers	Ca
3s	foragers	Ca
&H	foragers	Ca
#]	foragers	Ca
&R	foragers	Ca
a=	foragers	Ca
p3	foragers	Ca
66	foragers	Ca
gF	foragers	Ca
6>	foragers	Ca
R=	foragers	Ca
=¶	foragers	Ca
%0	foragers	Ca
>v	foragers	Ca
x2	foragers	Ca
LR	foragers	Ca
#L	foragers	Ca
m;	foragers	Ca
H4	foragers	Ca
¶p	foragers	Ca
2&	foragers	Ca
73	foragers	Ca
<2	foragers	Ca
R7	foragers	Ca
v3	foragers	Ca
F>	foragers	Ca
L¶	foragers	Ca
x0	foragers	Ca
+¶	foragers	Ca
2%	foragers	Ca
6L	foragers	Ca
p%	foragers	Ca
]t	foragers	Ca
]@	foragers	Ca
<4	foragers	Ca
µ#	foragers	Ca
4p	foragers	Ca
&m	foragers	Ca
LF	foragers	Ca
2R	foragers	Ca
;x	foragers	Ca
¶F	foragers	Ca
¥@	foragers	Ca
=p	foragers	Ca
3+	foragers	Ca
L@	foragers	Ca
HF	foragers	Ca
pp	foragers	Ca
s+	foragers	Ca
><	foragers	Ca
Lv	foragers	Ca
R&	foragers	Ca
>&	foragers	Ca
¶a	foragers	Ca
tL	foragers	Ca
6¥	foragers	Ca
=6	foragers	Ca
av	foragers	Ca
2<	foragers	Ca
]0	foragers	Ca
m¶	foragers	Ca
R%	foragers	Ca
µ2	foragers	Ca
m&	foragers	Ca
3x	foragers	Ca
µ3	foragers	Ca
6v	foragers	Ca
&6	foragers	Ca
mH	foragers	Ca
x@	foragers	Ca
2v	foragers	Ca
&#	foragers	Ca
¶7	foragers	Ca
F6	foragers	Ca
t=	foragers	Ca
]p	foragers	Ca
x	foragers	Ca
>p	foragers	Ca
4#	foragers	Ca
s0	foragers	Ca
]µ	foragers	Ca
4;	foragers	Ca
x#	foragers	Ca
vg	foragers	Ca
4>	foragers	Ca
ta	foragers	Ca
g	foragers	Ca
µ+	foragers	Ca
20	foragers	Ca
#>	foragers	Ca
mL	freshly hatched	Ca
s6	freshly hatched	Ca
3R	freshly hatched	Ca
&v	freshly hatched	Ca
Rm	freshly hatched	Ca
¶0	freshly hatched	Ca
Hs	freshly hatched	Ca
¶>	freshly hatched	Ca
v&	freshly hatched	Ca
=@	freshly hatched	Ca
76	freshly hatched	Ca
%t	freshly hatched	Ca
%a	freshly hatched	Ca
g]	freshly hatched	Ca
Fg	freshly hatched	Ca
;;	freshly hatched	Ca
g&	freshly hatched	Ca
ps	freshly hatched	Ca
0¶	freshly hatched	Ca
s]	freshly hatched	Ca
;3	freshly hatched	Ca
7p	freshly hatched	Ca
µv	freshly hatched	Ca
&7	freshly hatched	Ca
¥x	freshly hatched	Ca
gs	freshly hatched	Ca
0µ	freshly hatched	Ca
]&	freshly hatched	Ca
>+	freshly hatched	Ca
¶]	freshly hatched	Ca
sx	freshly hatched	Ca
xg	freshly hatched	Ca
g6	freshly hatched	Ca
&µ	freshly hatched	Ca
3v	freshly hatched	Ca
7s	freshly hatched	Ca
mµ	freshly hatched	Ca
=g	freshly hatched	Ca
0a	freshly hatched	Ca
¶4	freshly hatched	Ca
s	freshly hatched	Ca
&@	freshly hatched	Ca
+L	freshly hatched	Ca
H	freshly hatched	Ca
sm	freshly hatched	Ca
>6	freshly hatched	Ca
#t	freshly hatched	Ca
F@	freshly hatched	Ca
=µ	freshly hatched	Ca
gt	freshly hatched	Ca
#µ	freshly hatched	Ca
t%	freshly hatched	Ca
R	freshly hatched	Ca
#;	freshly hatched	Ca
7v	freshly hatched	Ca
vL	freshly hatched	Ca
HR	freshly hatched	Ca
0&	freshly hatched	Ca
L<	freshly hatched	Ca
¶m	freshly hatched	Ca
g3	freshly hatched	Ca
g+	freshly hatched	Ca
44	freshly hatched	Ca
µ	freshly hatched	Ca
sR	freshly hatched	Ca
t2	freshly hatched	Ca
sv	freshly hatched	Ca
Hv	freshly hatched	Ca
]H	freshly hatched	Ca
t¥	freshly hatched	Ca
=m	freshly hatched	Ca
&3	freshly hatched	Ca
4	freshly hatched	Ca
tv	freshly hatched	Ca
¥t	freshly hatched	Ca
Rµ	freshly hatched	Ca
##	freshly hatched	Ca
aµ	freshly hatched	Ca
;0	freshly hatched	Ca
R;	freshly hatched	Ca
R3	freshly hatched	Ca
;µ	freshly hatched	Ca
xL	freshly hatched	Ca
<L	freshly hatched	Ca
H@	freshly hatched	Ca
g#	freshly hatched	Ca
2	freshly hatched	Ca
L]	freshly hatched	Ca
¥7	freshly hatched	Ca
<¶	freshly hatched	Ca
xv	freshly hatched	Ca
%v	freshly hatched	Ca
7=	freshly hatched	Ca
µ@	freshly hatched	Ca
L4	freshly hatched	Ca
xa	freshly hatched	Ca
<v	freshly hatched	Ca
@p	freshly hatched	Ca
a%	freshly hatched	Ca
<@	freshly hatched	Ca
=F	freshly hatched	Ca
=R	freshly hatched	Ca
t>	freshly hatched	Ca
¥=	freshly hatched	Ca
6m	freshly hatched	Ca
¶g	freshly hatched	Ca
0x	freshly hatched	Ca
p6	freshly hatched	Ca
s>	freshly hatched	Ca
=H	freshly hatched	Ca
;6	freshly hatched	Ca
4=	freshly hatched	Ca
=>	freshly hatched	Ca
L0	freshly hatched	Ca
#+	freshly hatched	Ca

## Sheet: Marked bee mortality
Date	Dead marked bee	Hive	Group	Period
2023-07-27	1	Ca	C	Pre-exposure		C: Control
2023-07-27 03:00:00	5	Cb	C	Pre-exposure		T: Treatment
2023-07-27 06:00:00	0	Cc	C	Pre-exposure
2023-07-27 09:00:00	0	Cd	C	Pre-exposure
2023-07-27 12:00:00	4	Ta	T	Pre-exposure
2023-07-27 15:00:00	1	Tb	T	Pre-exposure
2023-07-27 18:00:00	0	Tc	T	Pre-exposure
2023-07-27 21:00:00	0	Td	T	Pre-exposure
2023-07-28	0	Ca	C	Exposure
2023-07-28 03:00:00	4	Cb	C	Exposure
2023-07-28 06:00:00	0	Cc	C	Exposure
2023-07-28 09:00:00	0	Cd	C	Exposure
2023-07-28 12:00:00	2	Ta	T	Exposure
2023-07-28 15:00:00	1	Tb	T	Exposure
2023-07-28 18:00:00	0	Tc	T	Exposure
2023-07-28 21:00:00	0	Td	T	Exposure
2023-07-29	0	Ca	C	Exposure
2023-07-29 03:00:00	0	Cb	C	Exposure
2023-07-29 06:00:00	0	Cc	C	Exposure
2023-07-29 09:00:00	0	Cd	C	Exposure
2023-07-29 12:00:00	4	Ta	T	Exposure
2023-07-29 15:00:00	0	Tb	T	Exposure
2023-07-29 18:00:00	0	Tc	T	Exposure
2023-07-29 21:00:00	0	Td	T	Exposure
2023-07-30	0	Ca	C	Exposure
2023-07-30 03:00:00	2	Cb	C	Exposure
2023-07-30 06:00:00	0	Cc	C	Exposure
2023-07-30 09:00:00	0	Cd	C	Exposure
2023-07-30 12:00:00	0	Ta	T	Exposure
2023-07-30 15:00:00	0	Tb	T	Exposure
2023-07-30 18:00:00	0	Tc	T	Exposure
2023-07-30 21:00:00	0	Td	T	Exposure
2023-07-31	1	Ca	C	Exposure
2023-07-31 03:00:00	1	Cb	C	Exposure
2023-07-31 06:00:00	0	Cc	C	Exposure
2023-07-31 09:00:00	0	Cd	C	Exposure
2023-07-31 12:00:00	0	Ta	T	Exposure
2023-07-31 15:00:00	2	Tb	T	Exposure
2023-07-31 18:00:00	1	Tc	T	Exposure
2023-07-31 21:00:00	0	Td	T	Exposure
2023-08-01	1	Ca	C	Exposure
2023-08-01 03:00:00	1	Cb	C	Exposure
2023-08-01 06:00:00	0	Cc	C	Exposure
2023-08-01 09:00:00	0	Cd	C	Exposure
2023-08-01 12:00:00	0	Ta	T	Exposure
2023-08-01 15:00:00	0	Tb	T	Exposure
2023-08-01 18:00:00	0	Tc	T	Exposure
2023-08-01 21:00:00	0	Td	T	Exposure
2023-08-02	0	Ca	C	Exposure
2023-08-02 03:00:00	0	Cb	C	Exposure
2023-08-02 06:00:00	0	Cc	C	Exposure
2023-08-02 09:00:00	0	Cd	C	Exposure
2023-08-02 12:00:00	0	Ta	T	Exposure
2023-08-02 15:00:00	2	Tb	T	Exposure
2023-08-02 18:00:00	0	Tc	T	Exposure
2023-08-02 21:00:00	0	Td	T	Exposure
2023-08-03	0	Ca	C	Exposure
2023-08-03 03:00:00	0	Cb	C	Exposure
2023-08-03 06:00:00	0	Cc	C	Exposure
2023-08-03 09:00:00	0	Cd	C	Exposure
2023-08-03 12:00:00	0	Ta	T	Exposure
2023-08-03 15:00:00	0	Tb	T	Exposure
2023-08-03 18:00:00	0	Tc	T	Exposure
2023-08-03 21:00:00	0	Td	T	Exposure
2023-08-04	0	Ca	C	Exposure
2023-08-04 03:00:00	0	Cb	C	Exposure
2023-08-04 06:00:00	0	Cc	C	Exposure
2023-08-04 09:00:00	0	Cd	C	Exposure
2023-08-04 12:00:00	0	Ta	T	Exposure
2023-08-04 15:00:00	1	Tb	T	Exposure
2023-08-04 18:00:00	0	Tc	T	Exposure
2023-08-04 21:00:00	0	Td	T	Exposure
2023-08-05	0	Ca	C	Exposure
2023-08-05 03:00:00	0	Cb	C	Exposure
2023-08-05 06:00:00	0	Cc	C	Exposure
2023-08-05 09:00:00	0	Cd	C	Exposure
2023-08-05 12:00:00	0	Ta	T	Exposure
2023-08-05 15:00:00	0	Tb	T	Exposure
2023-08-05 18:00:00	0	Tc	T	Exposure
2023-08-05 21:00:00	0	Td	T	Exposure
2023-08-06	0	Ca	C	Exposure
2023-08-06 03:00:00	0	Cb	C	Exposure
2023-08-06 06:00:00	0	Cc	C	Exposure
2023-08-06 09:00:00	0	Cd	C	Exposure
2023-08-06 12:00:00	0	Ta	T	Exposure
2023-08-06 15:00:00	1	Tb	T	Exposure
2023-08-06 18:00:00	0	Tc	T	Exposure
2023-08-06 21:00:00	0	Td	T	Exposure
2023-08-07	2	Ca	C	Exposure
2023-08-07 03:00:00	0	Cb	C	Exposure
2023-08-07 06:00:00	0	Cc	C	Exposure
2023-08-07 09:00:00	0	Cd	C	Exposure
2023-08-07 12:00:00	0	Ta	T	Exposure
2023-08-07 15:00:00	0	Tb	T	Exposure
2023-08-07 18:00:00	0	Tc	T	Exposure
2023-08-07 21:00:00	0	Td	T	Exposure
2023-08-08	0	Ca	C	Post-exposure
2023-08-08 03:00:00	0	Cb	C	Post-exposure
2023-08-08 06:00:00	0	Cc	C	Post-exposure
2023-08-08 09:00:00	0	Cd	C	Post-exposure
2023-08-08 12:00:00	0	Ta	T	Post-exposure
2023-08-08 15:00:00	0	Tb	T	Post-exposure
2023-08-08 18:00:00	0	Tc	T	Post-exposure
2023-08-08 21:00:00	0	Td	T	Post-exposure
2023-08-09	0	Ca	C	Post-exposure
2023-08-09 03:00:00	0	Cb	C	Post-exposure
2023-08-09 06:00:00	0	Cc	C	Post-exposure
2023-08-09 09:00:00	0	Cd	C	Post-exposure
2023-08-09 12:00:00	0	Ta	T	Post-exposure
2023-08-09 15:00:00	0	Tb	T	Post-exposure
2023-08-09 18:00:00	0	Tc	T	Post-exposure
2023-08-09 21:00:00	0	Td	T	Post-exposure
2023-08-10	0	Ca	C	Post-exposure
2023-08-10 03:00:00	0	Cb	C	Post-exposure
2023-08-10 06:00:00	0	Cc	C	Post-exposure
2023-08-10 09:00:00	0	Cd	C	Post-exposure
2023-08-10 12:00:00	0	Ta	T	Post-exposure
2023-08-10 15:00:00	0	Tb	T	Post-exposure
2023-08-10 18:00:00	0	Tc	T	Post-exposure
2023-08-10 21:00:00	0	Td	T	Post-exposure
2023-08-11	0	Ca	C	Post-exposure
2023-08-11 03:00:00	0	Cb	C	Post-exposure
2023-08-11 06:00:00	0	Cc	C	Post-exposure
2023-08-11 09:00:00	0	Cd	C	Post-exposure
2023-08-11 12:00:00	0	Ta	T	Post-exposure
2023-08-11 15:00:00	0	Tb	T	Post-exposure
2023-08-11 18:00:00	0	Tc	T	Post-exposure
2023-08-11 21:00:00	0	Td	T	Post-exposure
2023-08-12	0	Ca	C	Post-exposure
2023-08-12 03:00:00	0	Cb	C	Post-exposure
2023-08-12 06:00:00	0	Cc	C	Post-exposure
2023-08-12 09:00:00	0	Cd	C	Post-exposure
2023-08-12 12:00:00	0	Ta	T	Post-exposure
2023-08-12 15:00:00	0	Tb	T	Post-exposure
2023-08-12 18:00:00	0	Tc	T	Post-exposure
2023-08-12 21:00:00	0	Td	T	Post-exposure
2023-08-13	0	Ca	C	Post-exposure
2023-08-13 03:00:00	0	Cb	C	Post-exposure
2023-08-13 06:00:00	0	Cc	C	Post-exposure
2023-08-13 09:00:00	0	Cd	C	Post-exposure
2023-08-13 12:00:00	1	Ta	T	Post-exposure
2023-08-13 15:00:00	0	Tb	T	Post-exposure
2023-08-13 18:00:00	0	Tc	T	Post-exposure
2023-08-13 21:00:00	0	Td	T	Post-exposure
2023-08-14	0	Ca	C	Post-exposure
2023-08-14 03:00:00	0	Cb	C	Post-exposure
2023-08-14 06:00:00	0	Cc	C	Post-exposure
2023-08-14 09:00:00	0	Cd	C	Post-exposure
2023-08-14 12:00:00	0	Ta	T	Post-exposure
2023-08-14 15:00:00	0	Tb	T	Post-exposure
2023-08-14 18:00:00	0	Tc	T	Post-exposure
2023-08-14 21:00:00	0	Td	T	Post-exposure
2023-08-15	0	Ca	C	Post-exposure
2023-08-15 03:00:00	0	Cb	C	Post-exposure
2023-08-15 06:00:00	0	Cc	C	Post-exposure
2023-08-15 09:00:00	0	Cd	C	Post-exposure
2023-08-15 12:00:00	0	Ta	T	Post-exposure
2023-08-15 15:00:00	0	Tb	T	Post-exposure
2023-08-15 18:00:00	0	Tc	T	Post-exposure
2023-08-15 21:00:00	0	Td	T	Post-exposure
2023-08-16	0	Ca	C	Post-exposure
2023-08-16 03:00:00	0	Cb	C	Post-exposure
2023-08-16 06:00:00	0	Cc	C	Post-exposure
2023-08-16 09:00:00	0	Cd	C	Post-exposure
2023-08-16 12:00:00	0	Ta	T	Post-exposure
2023-08-16 15:00:00	0	Tb	T	Post-exposure
2023-08-16 18:00:00	0	Tc	T	Post-exposure
2023-08-16 21:00:00	0	Td	T	Post-exposure
2023-08-17	0	Ca	C	Post-exposure
2023-08-17 03:00:00	0	Cb	C	Post-exposure
2023-08-17 06:00:00	0	Cc	C	Post-exposure
2023-08-17 09:00:00	0	Cd	C	Post-exposure
2023-08-17 12:00:00	0	Ta	T	Post-exposure
2023-08-17 15:00:00	0	Tb	T	Post-exposure
2023-08-17 18:00:00	0	Tc	T	Post-exposure
2023-08-17 21:00:00	0	Td	T	Post-exposure
2023-08-18	0	Ca	C	Post-exposure
2023-08-18 03:00:00	0	Cb	C	Post-exposure
2023-08-18 06:00:00	0	Cc	C	Post-exposure
2023-08-18 09:00:00	0	Cd	C	Post-exposure
2023-08-18 12:00:00	0	Ta	T	Post-exposure
2023-08-18 15:00:00	0	Tb	T	Post-exposure
2023-08-18 18:00:00	0	Tc	T	Post-exposure
2023-08-18 21:00:00	0	Td	T	Post-exposure
2023-08-19	0	Ca	C	Post-exposure
2023-08-19 03:00:00	0	Cb	C	Post-exposure
2023-08-19 06:00:00	0	Cc	C	Post-exposure
2023-08-19 09:00:00	0	Cd	C	Post-exposure
2023-08-19 12:00:00	0	Ta	T	Post-exposure
2023-08-19 15:00:00	0	Tb	T	Post-exposure
2023-08-19 18:00:00	0	Tc	T	Post-exposure
2023-08-19 21:00:00	0	Td	T	Post-exposure
2023-08-20	0	Ca	C	Post-exposure
2023-08-20 03:00:00	0	Cb	C	Post-exposure
2023-08-20 06:00:00	0	Cc	C	Post-exposure
2023-08-20 09:00:00	0	Cd	C	Post-exposure
2023-08-20 12:00:00	0	Ta	T	Post-exposure
2023-08-20 15:00:00	0	Tb	T	Post-exposure
2023-08-20 18:00:00	0	Tc	T	Post-exposure
2023-08-20 21:00:00	0	Td	T	Post-exposure
2023-08-21	0	Ca	C	Post-exposure
2023-08-21 03:00:00	0	Cb	C	Post-exposure
2023-08-21 06:00:00	0	Cc	C	Post-exposure
2023-08-21 09:00:00	0	Cd	C	Post-exposure
2023-08-21 12:00:00	0	Ta	T	Post-exposure
2023-08-21 15:00:00	0	Tb	T	Post-exposure
2023-08-21 18:00:00	0	Tc	T	Post-exposure
2023-08-21 21:00:00	0	Td	T	Post-exposure
2023-08-22	0	Ca	C	Post-exposure
2023-08-22 03:00:00	0	Cb	C	Post-exposure
2023-08-22 06:00:00	0	Cc	C	Post-exposure
2023-08-22 09:00:00	0	Cd	C	Post-exposure
2023-08-22 12:00:00	0	Ta	T	Post-exposure
2023-08-22 15:00:00	0	Tb	T	Post-exposure
2023-08-22 18:00:00	0	Tc	T	Post-exposure
2023-08-22 21:00:00	0	Td	T	Post-exposure
2023-08-23	0	Ca	C	Post-exposure
2023-08-23 03:00:00	0	Cb	C	Post-exposure
2023-08-23 06:00:00	0	Cc	C	Post-exposure
2023-08-23 09:00:00	0	Cd	C	Post-exposure
2023-08-23 12:00:00	0	Ta	T	Post-exposure
2023-08-23 15:00:00	0	Tb	T	Post-exposure
2023-08-23 18:00:00	0	Tc	T	Post-exposure
2023-08-23 21:00:00	0	Td	T	Post-exposure
2023-08-24	0	Ca	C	Post-exposure
2023-08-24 03:00:00	0	Cb	C	Post-exposure
2023-08-24 06:00:00	0	Cc	C	Post-exposure
2023-08-24 09:00:00	0	Cd	C	Post-exposure
2023-08-24 12:00:00	0	Ta	T	Post-exposure
2023-08-24 15:00:00	0	Tb	T	Post-exposure
2023-08-24 18:00:00	0	Tc	T	Post-exposure
2023-08-24 21:00:00	0	Td	T	Post-exposure
2023-08-25	0	Ca	C	Post-exposure
2023-08-25 03:00:00	0	Cb	C	Post-exposure
2023-08-25 06:00:00	0	Cc	C	Post-exposure
2023-08-25 09:00:00	0	Cd	C	Post-exposure
2023-08-25 12:00:00	0	Ta	T	Post-exposure
2023-08-25 15:00:00	0	Tb	T	Post-exposure
2023-08-25 18:00:00	0	Tc	T	Post-exposure
2023-08-25 21:00:00	0	Td	T	Post-exposure

## Sheet: Pollen foraging trip duration
Marker	Duration	Category	Group	Departure time	Departure hive	Arrival time	Arrival hive
##	5568.26	freshly hatched	C	2023-08-18 10:37:57	Ca	2023-08-18 12:10:45	Ca		C: Control		Drifting marked bees
##	7644.22	freshly hatched	C	2023-08-18 12:19:39	Ca	2023-08-18 14:27:03	Ca		T: Treatment
##	8280.62	freshly hatched	C	2023-08-19 10:31:18	Ca	2023-08-19 12:49:18	Ca				Marker	Duration	Category	Group	Departure time	Departure hive	Arrival time	Arrival hive
##	6688.95	freshly hatched	C	2023-08-19 12:56:16	Ca	2023-08-19 14:47:45	Ca				#]	1350.06	foragers	C	2023-08-02 17:23:39	Ca	2023-08-02 17:46:09	Tb
##	4937.71	freshly hatched	C	2023-08-20 09:44:48	Ca	2023-08-20 11:07:06	Ca				#]	2665	foragers	C	2023-08-03 11:37:35	Ca	2023-08-03 12:22:00	Tb
##	4210.45	freshly hatched	C	2023-08-21 09:27:46	Ca	2023-08-21 10:37:56	Ca				#]	2587.52	foragers	T	2023-08-03 12:41:13	Tb	2023-08-03 13:24:21	Ca
##	9403.04	freshly hatched	C	2023-08-21 11:18:21	Ca	2023-08-21 13:55:04	Ca				6&	7765.15	foragers	C	2023-08-01 16:36:06	Ca	2023-08-01 18:45:31	Tb
##	2114.38	freshly hatched	C	2023-08-23 10:30:27	Ca	2023-08-23 11:05:41	Ca				=+	4001.65	foragers	T	2023-08-05 12:09:29	Tb	2023-08-05 13:16:11	Ca
##	3821	freshly hatched	C	2023-08-23 11:11:05	Ca	2023-08-23 12:14:46	Ca				=+	4590.72	foragers	T	2023-08-05 13:53:24	Ca	2023-08-05 15:09:55	Tb
##	7992.85	freshly hatched	C	2023-08-23 13:46:05	Ca	2023-08-23 15:59:18	Ca				=+	3218	foragers	T	2023-08-08 09:42:30	Tb	2023-08-08 10:36:08	Ca
##	3072.09	freshly hatched	C	2023-08-24 11:11:21	Ca	2023-08-24 12:02:33	Ca				¥a	7889.93	foragers	C	2023-07-27 13:37:49	Cb	2023-07-27 15:49:19	Ta
##	6149.54	freshly hatched	C	2023-08-24 12:08:23	Ca	2023-08-24 13:50:52	Ca				H;	6988.45	foragers	T	2023-07-31 12:48:52	Ta	2023-07-31 14:45:20	Cb
#6	8253.49	freshly hatched	C	2023-08-14 09:48:48	Cb	2023-08-14 12:06:21	Cb
#6	12012.4	freshly hatched	C	2023-08-15 11:40:49	Cb	2023-08-15 15:01:01	Cb				Note: When drifting occurred, a bee's group was determined after each trip based on its departure hive. In addition,
#]	1708.28	foragers	C	2023-07-27 10:29:06	Ca	2023-07-27 10:57:34	Ca				during the exposure period, if a bee entered a treated hive, its group was assigned to Treatment for the remainder
#]	2769.39	foragers	C	2023-07-28 13:03:24	Ca	2023-07-28 13:49:33	Ca				of the day, as there is evidence that bees can recover from imidacloprid exposure overnight (Yang et al., 2008), or
#]	2229.41	foragers	C	2023-08-01 13:51:38	Ca	2023-08-01 14:28:47	Ca				by a few hours or 24 hours at the latest (Bortolotti et al., 2003; Schneider et al., 2012).
#]	3817.23	foragers	C	2023-08-01 14:46:24	Ca	2023-08-01 15:50:02	Ca
#]	1350.06	foragers	C	2023-08-02 17:23:39	Ca	2023-08-02 17:46:09	Tb				Reference:
#]	2665	foragers	C	2023-08-03 11:37:35	Ca	2023-08-03 12:22:00	Tb
#]	2794.01	foragers	C	2023-08-05 12:20:06	Ca	2023-08-05 13:06:40	Ca				Bortolotti, L., R. Montanari, J. Marcelino, P. Medrzycki, S. Maini, and C. Porrini. 2003. Effect of sub-lethal imidacloprid
#]	6311.61	foragers	C	2023-08-05 13:13:27	Ca	2023-08-05 14:58:39	Ca				doses on the homing rate and foraging activity of honey bees. Bull. Insectol. 56, 63 - 67.
#]	2884.76	foragers	C	2023-08-07 17:23:43	Ca	2023-08-07 18:11:48	Ca
#]	5939.33	foragers	C	2023-08-08 09:58:39	Ca	2023-08-08 11:37:38	Ca				Schneider, C.W., Tautz, J., Grünewald, B., Fuchs, S., 2012. RFID tracking of sublethal effects of two neonicotinoid
#]	4850.18	foragers	C	2023-08-08 13:38:04	Ca	2023-08-08 14:58:54	Ca				insecticides on the foraging behavior of Apis mellifera. PLoS One 7, e30023.
#]	1944.94	foragers	C	2023-08-09 13:00:26	Ca	2023-08-09 13:32:51	Ca
#]	1885.26	foragers	C	2023-08-09 13:47:21	Ca	2023-08-09 14:18:46	Ca				Yang, E.C., Chuang, Y.C., Chen, Y.L., Chang, L.H., 2008. Abnormal foraging behavior induced by sublethal dosage of
#]	4437.49	foragers	C	2023-08-09 15:33:38	Ca	2023-08-09 16:47:36	Ca				imidacloprid in the honey bee (Hymenoptera: Apidae). J. Econ. Entomol. 101, 1743 - 1748.
#]	3878.27	foragers	C	2023-08-10 10:29:27	Ca	2023-08-10 11:34:05	Ca
#]	7740.71	foragers	C	2023-08-10 13:23:18	Ca	2023-08-10 15:32:18	Ca
#]	8340.01	foragers	C	2023-08-11 11:35:21	Ca	2023-08-11 13:54:21	Ca
%g	4797.06	freshly hatched	C	2023-08-21 16:43:47	Cb	2023-08-21 18:03:44	Cb
%v	2139.79	freshly hatched	C	2023-08-20 13:00:40	Cb	2023-08-20 13:36:20	Cb
%v	5575.94	freshly hatched	C	2023-08-20 13:45:40	Cb	2023-08-20 15:18:36	Cb
%v	6971.59	freshly hatched	C	2023-08-20 15:22:50	Cb	2023-08-20 17:19:02	Cb
&3	12266	freshly hatched	C	2023-08-18 10:22:51	Ca	2023-08-18 13:47:17	Ca
&3	7212.56	freshly hatched	C	2023-08-18 14:21:53	Ca	2023-08-18 16:22:05	Ca
&3	15004.3	freshly hatched	C	2023-08-19 10:19:09	Ca	2023-08-19 14:29:13	Ca
&3	3567.35	freshly hatched	C	2023-08-20 09:49:08	Ca	2023-08-20 10:48:35	Ca
&3	12859.3	freshly hatched	C	2023-08-20 11:55:45	Ca	2023-08-20 15:30:05	Ca
&3	1758.89	freshly hatched	C	2023-08-21 09:47:17	Ca	2023-08-21 10:16:36	Ca
&3	13106.7	freshly hatched	C	2023-08-21 10:46:38	Ca	2023-08-21 14:25:05	Ca
&3	8155.66	freshly hatched	C	2023-08-23 15:08:25	Ca	2023-08-23 17:24:21	Ca
&3	12123.6	freshly hatched	C	2023-08-24 11:56:01	Ca	2023-08-24 15:18:05	Ca
&3	13896.5	freshly hatched	C	2023-08-25 12:16:59	Ca	2023-08-25 16:08:35	Ca
&6	5867.4	foragers	C	2023-07-27 11:22:07	Ca	2023-07-27 12:59:54	Ca
&<	2575.44	foragers	C	2023-07-29 09:28:47	Cb	2023-07-29 10:11:42	Cb
&<	4420.13	foragers	C	2023-07-29 12:11:27	Cb	2023-07-29 13:25:07	Cb
&<	760.806	foragers	C	2023-07-30 10:12:52	Cb	2023-07-30 10:25:33	Cb
&<	1544.78	foragers	C	2023-07-30 10:30:11	Cb	2023-07-30 10:55:56	Cb
&<	1245.41	foragers	C	2023-07-30 14:58:13	Cb	2023-07-30 15:18:58	Cb
&<	904.155	foragers	C	2023-07-31 09:53:20	Cb	2023-07-31 10:08:24	Cb
&<	1036.33	foragers	C	2023-07-31 10:15:39	Cb	2023-07-31 10:32:55	Cb
&<	475.017	foragers	C	2023-08-01 15:10:13	Cb	2023-08-01 15:18:08	Cb
&<	950.965	foragers	C	2023-08-02 14:06:37	Cb	2023-08-02 14:22:28	Cb
&<	557.198	foragers	C	2023-08-02 14:26:09	Cb	2023-08-02 14:35:27	Cb
&<	629.918	foragers	C	2023-08-02 14:38:58	Cb	2023-08-02 14:49:27	Cb
&<	765.426	foragers	C	2023-08-02 14:53:06	Cb	2023-08-02 15:05:52	Cb
&<	1385.1	foragers	C	2023-08-02 15:11:21	Cb	2023-08-02 15:34:26	Cb
&<	1309.83	foragers	C	2023-08-02 17:44:57	Cb	2023-08-02 18:06:47	Cb
&m	4145.9	foragers	C	2023-07-30 10:21:30	Ca	2023-07-30 11:30:36	Ca
+L	2445.9	freshly hatched	C	2023-08-19 10:23:44	Ca	2023-08-19 11:04:30	Ca
0+	1288.07	foragers	C	2023-07-29 15:06:38	Cb	2023-07-29 15:28:06	Cb
0+	1366.29	foragers	C	2023-07-29 16:05:16	Cb	2023-07-29 16:28:02	Cb
0+	1775.42	foragers	C	2023-07-29 17:48:07	Cb	2023-07-29 18:17:43	Cb
2&	1486.75	foragers	C	2023-07-28 12:52:57	Ca	2023-07-28 13:17:44	Ca
2&	5934.95	foragers	C	2023-07-29 13:49:20	Ca	2023-07-29 15:28:15	Ca
2&	923.894	foragers	C	2023-07-29 16:45:46	Ca	2023-07-29 17:01:10	Ca
2&	2735.94	foragers	C	2023-08-02 17:45:08	Ca	2023-08-02 18:30:44	Ca
37	5957.54	freshly hatched	C	2023-08-14 11:59:30	Cb	2023-08-14 13:38:47	Cb
37	18481.1	freshly hatched	C	2023-08-15 10:49:00	Cb	2023-08-15 15:57:01	Cb
37	9289.21	freshly hatched	C	2023-08-16 13:24:34	Cb	2023-08-16 15:59:23	Cb
37	13836.5	freshly hatched	C	2023-08-18 10:40:05	Cb	2023-08-18 14:30:42	Cb
37	13307.9	freshly hatched	C	2023-08-18 14:39:29	Cb	2023-08-18 18:21:17	Cb
37	13096.4	freshly hatched	C	2023-08-19 10:30:49	Cb	2023-08-19 14:09:05	Cb
3R	6052.65	freshly hatched	C	2023-08-17 17:08:49	Ca	2023-08-17 18:49:42	Ca
3R	5082.93	freshly hatched	C	2023-08-18 11:44:02	Ca	2023-08-18 13:08:45	Ca
3R	6077.14	freshly hatched	C	2023-08-18 13:14:29	Ca	2023-08-18 14:55:46	Ca
3R	3781.98	freshly hatched	C	2023-08-19 09:40:49	Ca	2023-08-19 10:43:51	Ca
3R	3703.11	freshly hatched	C	2023-08-19 11:49:30	Ca	2023-08-19 12:51:13	Ca
3R	2252.95	freshly hatched	C	2023-08-20 09:52:34	Ca	2023-08-20 10:30:07	Ca
3R	4566.96	freshly hatched	C	2023-08-20 10:44:56	Ca	2023-08-20 12:01:03	Ca
3R	3182.01	freshly hatched	C	2023-08-20 12:06:44	Ca	2023-08-20 12:59:46	Ca
3R	9545.52	freshly hatched	C	2023-08-20 14:27:07	Ca	2023-08-20 17:06:12	Ca
3R	3646.24	freshly hatched	C	2023-08-21 09:54:48	Ca	2023-08-21 10:55:34	Ca
3R	5697.57	freshly hatched	C	2023-08-21 11:04:44	Ca	2023-08-21 12:39:42	Ca
3R	7515.92	freshly hatched	C	2023-08-21 12:45:31	Ca	2023-08-21 14:50:47	Ca
3R	5325.67	freshly hatched	C	2023-08-23 10:33:24	Ca	2023-08-23 12:02:09	Ca
3R	6885.56	freshly hatched	C	2023-08-23 12:10:06	Ca	2023-08-23 14:04:51	Ca
3R	7094.09	freshly hatched	C	2023-08-24 11:06:00	Ca	2023-08-24 13:04:14	Ca
3x	158.43	foragers	C	2023-07-27 13:15:28	Ca	2023-07-27 13:18:06	Ca
3x	2646.49	foragers	C	2023-07-29 13:15:09	Ca	2023-07-29 13:59:16	Ca
3x	2855.73	foragers	C	2023-07-29 14:36:46	Ca	2023-07-29 15:24:22	Ca
3x	1547.45	foragers	C	2023-07-30 13:15:27	Ca	2023-07-30 13:41:15	Ca
3x	2262.68	foragers	C	2023-07-30 14:26:59	Ca	2023-07-30 15:04:42	Ca
3x	9069.11	foragers	C	2023-07-30 15:36:38	Ca	2023-07-30 18:07:47	Ca
3x	1456.7	foragers	C	2023-08-01 14:26:28	Ca	2023-08-01 14:50:45	Ca
3x	319.922	foragers	C	2023-08-02 14:56:51	Ca	2023-08-02 15:02:11	Ca
3x	939.209	foragers	C	2023-08-02 15:25:13	Ca	2023-08-02 15:40:53	Ca
3x	1061.18	foragers	C	2023-08-02 17:10:01	Ca	2023-08-02 17:27:42	Ca
3x	528.227	foragers	C	2023-08-03 11:30:11	Ca	2023-08-03 11:38:59	Ca
3x	471.448	foragers	C	2023-08-03 13:24:50	Ca	2023-08-03 13:32:42	Ca
3x	578.175	foragers	C	2023-08-04 13:04:20	Ca	2023-08-04 13:13:58	Ca
3x	2037.55	foragers	C	2023-08-05 10:47:31	Ca	2023-08-05 11:21:29	Ca
3x	2017.15	foragers	C	2023-08-05 11:29:15	Ca	2023-08-05 12:02:52	Ca
3x	2415.8	foragers	C	2023-08-07 15:32:23	Ca	2023-08-07 16:12:39	Ca
3x	1922.68	foragers	C	2023-08-08 09:17:05	Ca	2023-08-08 09:49:08	Ca
3x	851.576	foragers	C	2023-08-09 08:32:38	Ca	2023-08-09 08:46:50	Ca
3x	1388.4	foragers	C	2023-08-09 08:50:51	Ca	2023-08-09 09:13:59	Ca
3x	838.106	foragers	C	2023-08-09 10:17:53	Ca	2023-08-09 10:31:51	Ca
3x	1143.72	foragers	C	2023-08-09 10:38:26	Ca	2023-08-09 10:57:30	Ca
3x	1386.23	foragers	C	2023-08-10 09:30:55	Ca	2023-08-10 09:54:01	Ca
3x	1497.65	foragers	C	2023-08-10 10:27:27	Ca	2023-08-10 10:52:24	Ca
3x	1507.07	foragers	C	2023-08-11 09:12:02	Ca	2023-08-11 09:37:09	Ca
3x	1321.81	foragers	C	2023-08-12 07:22:14	Ca	2023-08-12 07:44:15	Ca
3x	1821.76	foragers	C	2023-08-12 09:03:53	Ca	2023-08-12 09:34:15	Ca
3x	1592.43	foragers	C	2023-08-12 10:04:33	Ca	2023-08-12 10:31:05	Ca
3x	5488.44	foragers	C	2023-08-13 08:10:20	Ca	2023-08-13 09:41:48	Ca
3x	1305.44	foragers	C	2023-08-13 10:09:01	Ca	2023-08-13 10:30:46	Ca
3x	1114.01	foragers	C	2023-08-13 12:11:43	Ca	2023-08-13 12:30:17	Ca
3x	1621.45	foragers	C	2023-08-13 14:51:51	Ca	2023-08-13 15:18:53	Ca
3x	1145.31	foragers	C	2023-08-14 09:49:16	Ca	2023-08-14 10:08:21	Ca
3x	1127	foragers	C	2023-08-14 10:11:09	Ca	2023-08-14 10:29:56	Ca
3x	1628.85	foragers	C	2023-08-14 10:38:17	Ca	2023-08-14 11:05:25	Ca
3x	2622.32	foragers	C	2023-08-14 11:11:05	Ca	2023-08-14 11:54:48	Ca
3x	3079.7	foragers	C	2023-08-14 12:01:04	Ca	2023-08-14 12:52:24	Ca
3x	2980.57	foragers	C	2023-08-14 13:22:27	Ca	2023-08-14 14:12:08	Ca
4;	604.902	foragers	C	2023-07-27 18:40:27	Ca	2023-07-27 18:50:32	Ca
4;	2873.8	foragers	C	2023-07-29 13:56:57	Ca	2023-07-29 14:44:51	Ca
4;	5402.62	foragers	C	2023-07-29 16:14:49	Ca	2023-07-29 17:44:52	Ca
4;	2146.03	foragers	C	2023-07-30 13:31:32	Ca	2023-07-30 14:07:18	Ca
4;	5125.63	foragers	C	2023-07-30 14:41:45	Ca	2023-07-30 16:07:10	Ca
4;	3792.57	foragers	C	2023-07-30 17:23:10	Ca	2023-07-30 18:26:22	Ca
4;	7609.49	foragers	C	2023-08-01 13:56:41	Ca	2023-08-01 16:03:30	Ca
4>	2689.11	foragers	C	2023-07-29 13:35:18	Ca	2023-07-29 14:20:08	Ca
4>	2621.28	foragers	C	2023-07-29 15:44:59	Ca	2023-07-29 16:28:40	Ca
4>	2768.15	foragers	C	2023-07-29 16:42:12	Ca	2023-07-29 17:28:20	Ca
4>	4369.36	foragers	C	2023-07-29 17:57:50	Ca	2023-07-29 19:10:40	Ca
4>	1771.93	foragers	C	2023-07-30 14:36:34	Ca	2023-07-30 15:06:06	Ca
4>	4172.69	foragers	C	2023-07-30 15:26:08	Ca	2023-07-30 16:35:41	Ca
4>	4424.16	foragers	C	2023-07-30 17:13:12	Ca	2023-07-30 18:26:56	Ca
4>	2654.24	foragers	C	2023-08-01 13:13:01	Ca	2023-08-01 13:57:16	Ca
4>	300.492	foragers	C	2023-08-01 20:10:58	Ca	2023-08-01 20:15:58	Ca
4p	12506.4	foragers	C	2023-08-01 15:21:04	Ca	2023-08-01 18:49:30	Ca
4p	1910.66	foragers	C	2023-08-02 17:24:25	Ca	2023-08-02 17:56:15	Ca
4p	1526.2	foragers	C	2023-08-03 11:33:11	Ca	2023-08-03 11:58:37	Ca
4p	2137.38	foragers	C	2023-08-03 13:30:22	Ca	2023-08-03 14:05:59	Ca
4p	845.546	foragers	C	2023-08-04 13:00:37	Ca	2023-08-04 13:14:42	Ca
4p	1948.31	foragers	C	2023-08-05 11:21:21	Ca	2023-08-05 11:53:49	Ca
4p	2182.06	foragers	C	2023-08-07 12:26:21	Ca	2023-08-07 13:02:43	Ca
4p	4954.66	foragers	C	2023-08-07 15:58:33	Ca	2023-08-07 17:21:08	Ca
4p	2099.95	foragers	C	2023-08-09 07:21:09	Ca	2023-08-09 07:56:09	Ca
4p	1476.79	foragers	C	2023-08-09 13:08:07	Ca	2023-08-09 13:32:43	Ca
4p	4015.3	foragers	C	2023-08-09 14:52:03	Ca	2023-08-09 15:58:59	Ca
4p	2975.05	foragers	C	2023-08-10 10:37:44	Ca	2023-08-10 11:27:19	Ca
4p	4552.04	foragers	C	2023-08-10 13:47:46	Ca	2023-08-10 15:03:38	Ca
4p	2270.79	foragers	C	2023-08-10 15:22:11	Ca	2023-08-10 16:00:01	Ca
4p	2057.91	foragers	C	2023-08-10 17:16:05	Ca	2023-08-10 17:50:23	Ca
4p	5005.34	foragers	C	2023-08-10 18:07:29	Ca	2023-08-10 19:30:54	Ca
4p	6657.65	foragers	C	2023-08-11 11:12:00	Ca	2023-08-11 13:02:57	Ca
4p	2812.84	foragers	C	2023-08-11 13:26:26	Ca	2023-08-11 14:13:19	Ca
4p	4107.67	foragers	C	2023-08-11 16:20:48	Ca	2023-08-11 17:29:16	Ca
4p	3843.44	foragers	C	2023-08-12 10:06:24	Ca	2023-08-12 11:10:27	Ca
4p	3249.1	foragers	C	2023-08-12 11:29:02	Ca	2023-08-12 12:23:11	Ca
4p	2574.42	foragers	C	2023-08-13 12:01:40	Ca	2023-08-13 12:44:35	Ca
4p	2102.05	foragers	C	2023-08-13 14:10:07	Ca	2023-08-13 14:45:10	Ca
4p	2848.66	foragers	C	2023-08-13 14:49:51	Ca	2023-08-13 15:37:19	Ca
4p	3114.48	foragers	C	2023-08-13 15:44:20	Ca	2023-08-13 16:36:14	Ca
4p	2825.54	foragers	C	2023-08-14 09:44:25	Ca	2023-08-14 10:31:31	Ca
4p	1383.75	foragers	C	2023-08-14 12:30:40	Ca	2023-08-14 12:53:43	Ca
4p	3254.11	foragers	C	2023-08-14 13:05:15	Ca	2023-08-14 13:59:29	Ca
4p	2272.86	foragers	C	2023-08-14 14:19:03	Ca	2023-08-14 14:56:55	Ca
4p	1982.6	foragers	C	2023-08-14 15:57:39	Ca	2023-08-14 16:30:42	Ca
4p	2118.53	foragers	C	2023-08-14 16:51:27	Ca	2023-08-14 17:26:46	Ca
4p	2118.03	foragers	C	2023-08-14 18:01:23	Ca	2023-08-14 18:36:42	Ca
4p	2531.34	foragers	C	2023-08-15 14:03:35	Ca	2023-08-15 14:45:46	Ca
4p	3121.65	foragers	C	2023-08-16 10:05:04	Ca	2023-08-16 10:57:06	Ca
4p	3548.59	foragers	C	2023-08-16 13:07:22	Ca	2023-08-16 14:06:30	Ca
4p	3283.39	foragers	C	2023-08-16 14:18:04	Ca	2023-08-16 15:12:48	Ca
4p	4238.49	foragers	C	2023-08-17 17:28:52	Ca	2023-08-17 18:39:30	Ca
6&	1717.47	foragers	C	2023-08-01 13:31:33	Ca	2023-08-01 14:00:11	Ca
6&	5989.44	foragers	C	2023-08-01 14:00:19	Ca	2023-08-01 15:40:08	Ca
6&	7765.15	foragers	C	2023-08-01 16:36:06	Ca	2023-08-01 18:45:31	Tb
64	1211.55	foragers	C	2023-07-28 12:20:26	Ca	2023-07-28 12:40:38	Ca
64	1494.24	foragers	C	2023-07-28 12:47:59	Ca	2023-07-28 13:12:53	Ca
64	2650.91	foragers	C	2023-07-29 13:18:32	Ca	2023-07-29 14:02:43	Ca
64	1962.43	foragers	C	2023-07-29 14:48:03	Ca	2023-07-29 15:20:46	Ca
64	2721.45	foragers	C	2023-07-29 15:25:41	Ca	2023-07-29 16:11:02	Ca
64	2901.02	foragers	C	2023-07-29 17:45:32	Ca	2023-07-29 18:33:53	Ca
64	1087.44	foragers	C	2023-07-30 12:59:34	Ca	2023-07-30 13:17:41	Ca
64	2736.64	foragers	C	2023-07-30 13:55:00	Ca	2023-07-30 14:40:37	Ca
64	2346.85	foragers	C	2023-07-30 16:49:33	Ca	2023-07-30 17:28:40	Ca
64	2835.28	foragers	C	2023-08-01 14:05:36	Ca	2023-08-01 14:52:52	Ca
64	3336.36	foragers	C	2023-08-01 14:57:27	Ca	2023-08-01 15:53:03	Ca
64	2234.88	foragers	C	2023-08-01 16:41:47	Ca	2023-08-01 17:19:02	Ca
64	5147.67	foragers	C	2023-08-02 16:43:39	Ca	2023-08-02 18:09:26	Ca
64	1177.62	foragers	C	2023-08-02 18:15:49	Ca	2023-08-02 18:35:27	Ca
64	4125.68	foragers	C	2023-08-03 11:09:59	Ca	2023-08-03 12:18:45	Ca
64	2361.58	foragers	C	2023-08-05 12:06:53	Ca	2023-08-05 12:46:14	Ca
64	3455.34	foragers	C	2023-08-05 12:53:18	Ca	2023-08-05 13:50:53	Ca
64	3072.55	foragers	C	2023-08-05 13:58:30	Ca	2023-08-05 14:49:42	Ca
64	4155.38	foragers	C	2023-08-05 14:56:44	Ca	2023-08-05 16:05:59	Ca
64	2403.43	foragers	C	2023-08-05 16:11:46	Ca	2023-08-05 16:51:50	Ca
64	3447.48	foragers	C	2023-08-05 17:00:20	Ca	2023-08-05 17:57:48	Ca
64	2206.33	foragers	C	2023-08-07 12:00:53	Ca	2023-08-07 12:37:39	Ca
64	1791.86	foragers	C	2023-08-07 15:47:20	Ca	2023-08-07 16:17:12	Ca
64	2328.9	foragers	C	2023-08-07 17:13:39	Ca	2023-08-07 17:52:28	Ca
64	2457.53	foragers	C	2023-08-08 09:25:24	Ca	2023-08-08 10:06:22	Ca
64	4136.64	foragers	C	2023-08-08 12:39:42	Ca	2023-08-08 13:48:38	Ca
64	3097.5	foragers	C	2023-08-08 15:46:18	Ca	2023-08-08 16:37:55	Ca
64	3387.94	foragers	C	2023-08-08 16:48:25	Ca	2023-08-08 17:44:53	Ca
64	2955.35	foragers	C	2023-08-08 17:55:54	Ca	2023-08-08 18:45:09	Ca
64	5353.52	foragers	C	2023-08-09 08:14:06	Ca	2023-08-09 09:43:20	Ca
64	3109.27	foragers	C	2023-08-09 10:53:58	Ca	2023-08-09 11:45:48	Ca
64	1673.19	foragers	C	2023-08-09 13:07:29	Ca	2023-08-09 13:35:22	Ca
64	1985.01	foragers	C	2023-08-09 14:14:05	Ca	2023-08-09 14:47:10	Ca
64	2961.8	foragers	C	2023-08-09 14:55:20	Ca	2023-08-09 15:44:42	Ca
64	2614.02	foragers	C	2023-08-09 15:56:24	Ca	2023-08-09 16:39:58	Ca
64	2981.35	foragers	C	2023-08-09 17:07:50	Ca	2023-08-09 17:57:31	Ca
64	3045.16	foragers	C	2023-08-10 13:04:11	Ca	2023-08-10 13:54:57	Ca
64	3872.45	foragers	C	2023-08-10 14:00:09	Ca	2023-08-10 15:04:41	Ca
64	2998.78	foragers	C	2023-08-10 15:19:35	Ca	2023-08-10 16:09:34	Ca
64	4314.96	foragers	C	2023-08-10 16:16:02	Ca	2023-08-10 17:27:57	Ca
64	2243.72	foragers	C	2023-08-11 09:28:08	Ca	2023-08-11 10:05:32	Ca
64	3189.67	foragers	C	2023-08-11 10:14:07	Ca	2023-08-11 11:07:16	Ca
64	3201.69	foragers	C	2023-08-11 13:29:51	Ca	2023-08-11 14:23:13	Ca
64	1852.26	foragers	C	2023-08-11 14:32:19	Ca	2023-08-11 15:03:12	Ca
64	1971.11	foragers	C	2023-08-12 09:19:48	Ca	2023-08-12 09:52:39	Ca
64	3172.58	foragers	C	2023-08-12 11:49:20	Ca	2023-08-12 12:42:12	Ca
64	2669.3	foragers	C	2023-08-12 12:52:41	Ca	2023-08-12 13:37:10	Ca
64	1213.25	foragers	C	2023-08-12 16:36:56	Ca	2023-08-12 16:57:09	Ca
64	9431.16	foragers	C	2023-08-13 09:47:20	Ca	2023-08-13 12:24:31	Ca
64	2352.7	foragers	C	2023-08-13 12:32:18	Ca	2023-08-13 13:11:30	Ca
64	3023.73	foragers	C	2023-08-13 15:01:20	Ca	2023-08-13 15:51:44	Ca
64	6881.18	foragers	C	2023-08-13 15:55:57	Ca	2023-08-13 17:50:38	Ca
64	2616.47	foragers	C	2023-08-14 09:19:50	Ca	2023-08-14 10:03:27	Ca
64	4805.95	foragers	C	2023-08-14 12:30:42	Ca	2023-08-14 13:50:48	Ca
64	6240.66	foragers	C	2023-08-14 13:56:54	Ca	2023-08-14 15:40:54	Ca
66	2640.59	foragers	C	2023-08-01 14:32:51	Ca	2023-08-01 15:16:52	Ca
66	4885.51	foragers	C	2023-08-01 15:24:15	Ca	2023-08-01 16:45:41	Ca
66	1390.22	foragers	C	2023-08-02 17:15:54	Ca	2023-08-02 17:39:04	Ca
66	1781.98	foragers	C	2023-08-02 17:44:18	Ca	2023-08-02 18:14:00	Ca
76	10730.2	freshly hatched	C	2023-08-19 09:30:22	Ca	2023-08-19 12:29:12	Ca
76	8470.18	freshly hatched	C	2023-08-19 12:35:32	Ca	2023-08-19 14:56:42	Ca
76	8054.13	freshly hatched	C	2023-08-20 11:13:24	Ca	2023-08-20 13:27:38	Ca
76	6921.4	freshly hatched	C	2023-08-21 09:20:58	Ca	2023-08-21 11:16:19	Ca
76	7234.59	freshly hatched	C	2023-08-21 11:23:06	Ca	2023-08-21 13:23:41	Ca
7<	4679.5	freshly hatched	C	2023-08-20 12:32:47	Cb	2023-08-20 13:50:47	Cb
7<	1836.42	freshly hatched	C	2023-08-20 17:02:14	Cb	2023-08-20 17:32:50	Cb
7<	8150.91	freshly hatched	C	2023-08-21 10:46:21	Cb	2023-08-21 13:02:12	Cb
;=	5036.75	freshly hatched	C	2023-08-18 18:49:45	Cb	2023-08-18 20:13:42	Cb
;t	14701	freshly hatched	C	2023-07-29 14:14:18	Cb	2023-07-29 18:19:19	Cb
;t	4179.71	freshly hatched	C	2023-08-01 14:28:59	Cb	2023-08-01 15:38:38	Cb
;t	3464.43	freshly hatched	C	2023-08-02 17:29:41	Cb	2023-08-02 18:27:25	Cb
<>	2189.08	foragers	C	2023-07-29 14:40:01	Ca	2023-07-29 15:16:30	Ca
<>	979.045	foragers	C	2023-07-30 13:19:28	Ca	2023-07-30 13:35:47	Ca
=+	4590.72	foragers	T	2023-08-05 13:53:24	Ca	2023-08-05 15:09:55	Tb
=m	5250.28	freshly hatched	C	2023-08-18 11:37:31	Ca	2023-08-18 13:05:01	Ca
=m	5543.95	freshly hatched	C	2023-08-18 13:47:57	Ca	2023-08-18 15:20:21	Ca
=m	7807.65	freshly hatched	C	2023-08-19 12:47:06	Ca	2023-08-19 14:57:13	Ca
=m	5649.32	freshly hatched	C	2023-08-20 10:58:18	Ca	2023-08-20 12:32:27	Ca
=m	6571.64	freshly hatched	C	2023-08-20 12:41:22	Ca	2023-08-20 14:30:54	Ca
=µ	910.36	freshly hatched	C	2023-08-21 10:56:31	Ca	2023-08-21 11:11:41	Ca
=µ	5584.91	freshly hatched	C	2023-08-21 12:07:04	Ca	2023-08-21 13:40:09	Ca
=µ	7166.5	freshly hatched	C	2023-08-23 12:35:27	Ca	2023-08-23 14:34:53	Ca
=µ	7721.56	freshly hatched	C	2023-08-23 14:47:01	Ca	2023-08-23 16:55:43	Ca
=µ	2736.65	freshly hatched	C	2023-08-24 11:18:39	Ca	2023-08-24 12:04:15	Ca
>&	1697.81	foragers	C	2023-07-28 12:36:03	Ca	2023-07-28 13:04:21	Ca
><	3936.57	foragers	C	2023-07-29 16:20:38	Ca	2023-07-29 17:26:14	Ca
H+	6422.4	freshly hatched	C	2023-08-16 10:00:46	Ca	2023-08-16 11:47:48	Ca
H+	5828.35	freshly hatched	C	2023-08-18 12:27:34	Ca	2023-08-18 14:04:42	Ca
H+	5275.38	freshly hatched	C	2023-08-19 11:56:59	Ca	2023-08-19 13:24:54	Ca
H4	2353.56	foragers	C	2023-07-27 12:10:16	Ca	2023-07-27 12:49:30	Ca
HR	5096.24	freshly hatched	C	2023-08-23 14:34:18	Ca	2023-08-23 15:59:14	Ca
HR	3150.31	freshly hatched	C	2023-08-24 12:05:24	Ca	2023-08-24 12:57:55	Ca
HR	4772.6	freshly hatched	C	2023-08-24 13:16:32	Ca	2023-08-24 14:36:05	Ca
Lx	7104.08	freshly hatched	C	2023-08-14 12:29:48	Cb	2023-08-14 14:28:12	Cb
Lx	4509.44	freshly hatched	C	2023-08-17 11:33:53	Cb	2023-08-17 12:49:02	Cb
Lx	4805	freshly hatched	C	2023-08-18 11:51:06	Cb	2023-08-18 13:11:11	Cb
Lx	8175.35	freshly hatched	C	2023-08-18 13:14:50	Cb	2023-08-18 15:31:05	Cb
Lx	1891.26	freshly hatched	C	2023-08-19 08:50:43	Cb	2023-08-19 09:22:15	Cb
Lx	5420.68	freshly hatched	C	2023-08-19 09:25:56	Cb	2023-08-19 10:56:17	Cb
Lx	8550.01	freshly hatched	C	2023-08-19 11:08:03	Cb	2023-08-19 13:30:33	Cb
Lx	9680.25	freshly hatched	C	2023-08-20 09:24:51	Cb	2023-08-20 12:06:11	Cb
Lx	6281.98	freshly hatched	C	2023-08-21 09:21:09	Cb	2023-08-21 11:05:51	Cb
Lx	11067.3	freshly hatched	C	2023-08-23 09:31:14	Cb	2023-08-23 12:35:41	Cb
Lx	13024	freshly hatched	C	2023-08-25 15:14:00	Cb	2023-08-25 18:51:04	Cb
L¶	11526.2	foragers	C	2023-08-05 08:24:17	Ca	2023-08-05 11:36:23	Ca
L¶	3698.32	foragers	C	2023-08-07 09:58:46	Ca	2023-08-07 11:00:25	Ca
L¶	2200.01	foragers	C	2023-08-07 11:56:58	Ca	2023-08-07 12:33:38	Ca
L¶	2603.82	foragers	C	2023-08-07 15:03:33	Ca	2023-08-07 15:46:57	Ca
L¶	4696.49	foragers	C	2023-08-08 08:22:16	Ca	2023-08-08 09:40:33	Ca
L¶	6486.1	foragers	C	2023-08-09 07:45:01	Ca	2023-08-09 09:33:07	Ca
L¶	1671.63	foragers	C	2023-08-09 11:00:12	Ca	2023-08-09 11:28:04	Ca
L¶	6122.25	foragers	C	2023-08-09 12:37:48	Ca	2023-08-09 14:19:51	Ca
L¶	6441.34	foragers	C	2023-08-09 14:53:33	Ca	2023-08-09 16:40:54	Ca
L¶	3100.44	foragers	C	2023-08-10 09:14:29	Ca	2023-08-10 10:06:09	Ca
L¶	2432.44	foragers	C	2023-08-10 10:16:10	Ca	2023-08-10 10:56:42	Ca
L¶	3315.02	foragers	C	2023-08-10 11:10:51	Ca	2023-08-10 12:06:06	Ca
L¶	5369.97	foragers	C	2023-08-10 12:16:52	Ca	2023-08-10 13:46:22	Ca
L¶	3469.42	foragers	C	2023-08-11 09:59:18	Ca	2023-08-11 10:57:07	Ca
L¶	5061.26	foragers	C	2023-08-11 11:08:23	Ca	2023-08-11 12:32:44	Ca
L¶	2249.07	foragers	C	2023-08-12 08:28:00	Ca	2023-08-12 09:05:29	Ca
L¶	1625.01	foragers	C	2023-08-12 09:12:01	Ca	2023-08-12 09:39:06	Ca
L¶	8057.05	foragers	C	2023-08-13 08:53:39	Ca	2023-08-13 11:07:56	Ca
L¶	7247.7	foragers	C	2023-08-13 11:18:09	Ca	2023-08-13 13:18:57	Ca
R	5555.47	freshly hatched	C	2023-08-23 14:30:42	Ca	2023-08-23 16:03:17	Ca
R;	4630.47	freshly hatched	C	2023-08-23 10:37:02	Ca	2023-08-23 11:54:12	Ca
R;	5738.24	freshly hatched	C	2023-08-25 15:05:16	Ca	2023-08-25 16:40:55	Ca
aa	10639.8	freshly hatched	C	2023-08-11 12:38:13	Cb	2023-08-11 15:35:32	Cb
aa	11001.5	freshly hatched	C	2023-08-16 12:36:47	Cb	2023-08-16 15:40:08	Cb
aa	7849.76	freshly hatched	C	2023-08-19 13:41:18	Cb	2023-08-19 15:52:08	Cb
aa	7515.93	freshly hatched	C	2023-08-19 16:55:46	Cb	2023-08-19 19:01:02	Cb
g3	4237.07	freshly hatched	C	2023-08-21 13:22:07	Ca	2023-08-21 14:32:44	Ca
g]	2273.86	freshly hatched	C	2023-08-11 08:37:13	Ca	2023-08-11 09:15:07	Ca
g]	1252.19	freshly hatched	C	2023-08-11 10:33:08	Ca	2023-08-11 10:54:01	Ca
g]	6547.05	freshly hatched	C	2023-08-11 12:30:13	Ca	2023-08-11 14:19:20	Ca
g]	6951.69	freshly hatched	C	2023-08-12 07:09:52	Ca	2023-08-12 09:05:44	Ca
mH	3560.88	foragers	C	2023-08-01 14:38:11	Ca	2023-08-01 15:37:32	Ca
mH	1969.03	foragers	C	2023-08-02 17:23:19	Ca	2023-08-02 17:56:08	Ca
mH	1787.69	foragers	C	2023-08-02 18:06:41	Ca	2023-08-02 18:36:29	Ca
ms	9102.62	freshly hatched	C	2023-08-14 11:56:28	Cb	2023-08-14 14:28:11	Cb
ms	9761.86	freshly hatched	C	2023-08-15 12:28:05	Cb	2023-08-15 15:10:46	Cb
ms	10282.9	freshly hatched	C	2023-08-16 10:50:10	Cb	2023-08-16 13:41:32	Cb
ms	7527.56	freshly hatched	C	2023-08-16 13:51:21	Cb	2023-08-16 15:56:48	Cb
p6	14930.9	freshly hatched	C	2023-08-25 14:56:47	Ca	2023-08-25 19:05:37	Ca
p7	2269.9	foragers	C	2023-07-26 15:03:08	Cb	2023-07-26 15:40:58	Cb
s4	7007.83	freshly hatched	C	2023-08-19 12:49:53	Cb	2023-08-19 14:46:41	Cb
s4	7905.69	freshly hatched	C	2023-08-20 11:18:52	Cb	2023-08-20 13:30:37	Cb
s4	7894.59	freshly hatched	C	2023-08-21 11:20:23	Cb	2023-08-21 13:31:57	Cb
s4	1628.74	freshly hatched	C	2023-08-23 10:29:30	Cb	2023-08-23 10:56:39	Cb
t	710.966	freshly hatched	C	2023-08-24 12:33:47	Cb	2023-08-24 12:45:38	Cb
x	1255.72	foragers	C	2023-07-28 12:51:15	Ca	2023-07-28 13:12:11	Ca
x	2068.39	foragers	C	2023-07-28 13:18:14	Ca	2023-07-28 13:52:42	Ca
x	1406.09	foragers	C	2023-07-29 14:04:34	Ca	2023-07-29 14:28:00	Ca
x	2154.33	foragers	C	2023-07-29 15:42:40	Ca	2023-07-29 16:18:34	Ca
x	2816.32	foragers	C	2023-07-29 16:29:22	Ca	2023-07-29 17:16:18	Ca
x	3121.93	foragers	C	2023-07-30 14:51:11	Ca	2023-07-30 15:43:13	Ca
x	5469.24	foragers	C	2023-08-01 14:29:10	Ca	2023-08-01 16:00:19	Ca
x	1305.83	foragers	C	2023-08-02 17:08:03	Ca	2023-08-02 17:29:48	Ca
x	2974.34	foragers	C	2023-08-02 17:41:22	Ca	2023-08-02 18:30:57	Ca
x	1991.4	foragers	C	2023-08-03 11:35:26	Ca	2023-08-03 12:08:37	Ca
x	3429.71	foragers	C	2023-08-03 13:03:06	Ca	2023-08-03 14:00:16	Ca
x	774.108	foragers	C	2023-08-04 13:03:37	Ca	2023-08-04 13:16:31	Ca
x	3135.65	foragers	C	2023-08-07 11:51:24	Ca	2023-08-07 12:43:40	Ca
x	2202.3	foragers	C	2023-08-07 15:28:51	Ca	2023-08-07 16:05:34	Ca
x	2701.27	foragers	C	2023-08-07 17:28:28	Ca	2023-08-07 18:13:30	Ca
x	6519.68	foragers	C	2023-08-08 09:12:00	Ca	2023-08-08 11:00:40	Ca
x	6745.71	foragers	C	2023-08-08 16:38:00	Ca	2023-08-08 18:30:26	Ca
x	1656.31	foragers	C	2023-08-10 12:13:07	Ca	2023-08-10 12:40:44	Ca
x2	10958.7	foragers	C	2023-07-27 17:24:29	Ca	2023-07-27 20:27:08	Ca
x@	2628.77	foragers	C	2023-07-27 12:22:43	Ca	2023-07-27 13:06:32	Ca
¥a	3102.31	foragers	C	2023-07-27 12:25:55	Cb	2023-07-27 13:17:38	Cb
¥a	7889.93	foragers	C	2023-07-27 13:37:49	Cb	2023-07-27 15:49:19	Ta
¥s	8667.08	freshly hatched	C	2023-08-21 14:56:08	Cb	2023-08-21 17:20:35	Cb
¥s	389.577	freshly hatched	C	2023-08-23 14:46:43	Cb	2023-08-23 14:53:12	Cb
¥s	183.756	freshly hatched	C	2023-08-23 17:18:26	Cb	2023-08-23 17:21:29	Cb
¥¥	5176.95	freshly hatched	C	2023-08-16 12:54:50	Cb	2023-08-16 14:21:07	Cb
¥¥	5303.42	freshly hatched	C	2023-08-17 17:27:44	Cb	2023-08-17 18:56:08	Cb
¥¥	10971.3	freshly hatched	C	2023-08-18 11:47:10	Cb	2023-08-18 14:50:01	Cb
¥¥	11546	freshly hatched	C	2023-08-20 15:36:42	Cb	2023-08-20 18:49:08	Cb
¥¥	14890.3	freshly hatched	C	2023-08-21 10:01:05	Cb	2023-08-21 14:09:15	Cb
¥¥	16453.9	freshly hatched	C	2023-08-23 09:54:30	Cb	2023-08-23 14:28:44	Cb
¥¥	9840.93	freshly hatched	C	2023-08-24 11:16:38	Cb	2023-08-24 14:00:39	Cb
µt	1425.51	freshly hatched	C	2023-08-14 17:49:26	Ca	2023-08-14 18:13:12	Ca
µt	6563.39	freshly hatched	C	2023-08-15 15:35:50	Ca	2023-08-15 17:25:14	Ca
µt	3979.19	freshly hatched	C	2023-08-15 18:25:03	Ca	2023-08-15 19:31:22	Ca
µt	1519.68	freshly hatched	C	2023-08-16 10:13:35	Ca	2023-08-16 10:38:55	Ca
µt	2275.6	freshly hatched	C	2023-08-16 12:01:20	Ca	2023-08-16 12:39:15	Ca
µt	2166.98	freshly hatched	C	2023-08-16 14:22:53	Ca	2023-08-16 14:59:00	Ca
µt	3900.42	freshly hatched	C	2023-08-18 10:35:00	Ca	2023-08-18 11:40:01	Ca
µt	7432.74	freshly hatched	C	2023-08-19 11:32:48	Ca	2023-08-19 13:36:41	Ca
µt	6273.07	freshly hatched	C	2023-08-19 13:42:50	Ca	2023-08-19 15:27:23	Ca
µt	6515.9	freshly hatched	C	2023-08-20 11:14:05	Ca	2023-08-20 13:02:41	Ca
µt	3277.6	freshly hatched	C	2023-08-21 09:59:03	Ca	2023-08-21 10:53:40	Ca
µt	8318.97	freshly hatched	C	2023-08-21 11:00:13	Ca	2023-08-21 13:18:52	Ca
µt	7625.17	freshly hatched	C	2023-08-21 13:23:06	Ca	2023-08-21 15:30:11	Ca
µt	4705.96	freshly hatched	C	2023-08-21 17:16:45	Ca	2023-08-21 18:35:11	Ca
µt	3756.2	freshly hatched	C	2023-08-21 18:42:09	Ca	2023-08-21 19:44:45	Ca
¶4	192.093	freshly hatched	C	2023-08-08 17:44:43	Ca	2023-08-08 17:47:55	Ca
¶]	5921.9	freshly hatched	C	2023-08-18 11:36:08	Ca	2023-08-18 13:14:50	Ca
¶]	1768.59	freshly hatched	C	2023-08-19 09:30:41	Ca	2023-08-19 10:00:10	Ca
¶]	8824.02	freshly hatched	C	2023-08-19 10:55:12	Ca	2023-08-19 13:22:16	Ca
¶]	3858.96	freshly hatched	C	2023-08-20 10:17:25	Ca	2023-08-20 11:21:44	Ca
¶]	5604.11	freshly hatched	C	2023-08-20 11:48:49	Ca	2023-08-20 13:22:13	Ca
¶]	8601.2	freshly hatched	C	2023-08-20 13:34:26	Ca	2023-08-20 15:57:47	Ca
¶]	2273.55	freshly hatched	C	2023-08-23 10:08:48	Ca	2023-08-23 10:46:42	Ca
¶]	6798.44	freshly hatched	C	2023-08-23 11:08:16	Ca	2023-08-23 13:01:34	Ca
¶]	8957.59	freshly hatched	C	2023-08-23 13:17:26	Ca	2023-08-23 15:46:43	Ca
¶]	2000.2	freshly hatched	C	2023-08-24 10:41:59	Ca	2023-08-24 11:15:19	Ca
¶]	8009.64	freshly hatched	C	2023-08-24 13:45:23	Ca	2023-08-24 15:58:53	Ca
#]	2587.52	foragers	T	2023-08-03 12:41:13	Tb	2023-08-03 13:24:21	Ca
&+	2147.54	foragers	T	2023-08-05 11:43:02	Tb	2023-08-05 12:18:50	Tb
&+	1223.03	foragers	T	2023-08-09 16:00:21	Tb	2023-08-09 16:20:44	Tb
&+	349.283	foragers	T	2023-08-10 10:36:05	Tb	2023-08-10 10:41:54	Tb
&+	456.168	foragers	T	2023-08-10 10:54:03	Tb	2023-08-10 11:01:39	Tb
&+	975.36	foragers	T	2023-08-12 08:25:09	Tb	2023-08-12 08:41:25	Tb
&+	1120.91	foragers	T	2023-08-12 09:01:18	Tb	2023-08-12 09:19:59	Tb
&+	1095.05	foragers	T	2023-08-13 09:44:52	Tb	2023-08-13 10:03:07	Tb
&+	989.71	foragers	T	2023-08-13 10:13:49	Tb	2023-08-13 10:30:18	Tb
&+	262.098	foragers	T	2023-08-14 08:27:32	Tb	2023-08-14 08:31:54	Tb
&+	675.566	foragers	T	2023-08-14 08:34:39	Tb	2023-08-14 08:45:54	Tb
&+	854.085	foragers	T	2023-08-14 08:49:01	Tb	2023-08-14 09:03:15	Tb
&+	1643.75	foragers	T	2023-08-16 08:29:04	Tb	2023-08-16 08:56:28	Tb
&+	2353.87	foragers	T	2023-08-16 09:01:37	Tb	2023-08-16 09:40:51	Tb
&+	11715.3	foragers	T	2023-08-18 09:11:17	Tb	2023-08-18 12:26:32	Tb
&+	1477.95	foragers	T	2023-08-19 07:22:26	Tb	2023-08-19 07:47:04	Tb
&+	1556.76	foragers	T	2023-08-19 07:54:09	Tb	2023-08-19 08:20:06	Tb
&+	1295.59	foragers	T	2023-08-19 08:38:31	Tb	2023-08-19 09:00:06	Tb
&+	1477.95	foragers	T	2023-08-19 09:09:30	Tb	2023-08-19 09:34:07	Tb
&+	1325.88	foragers	T	2023-08-20 08:20:34	Tb	2023-08-20 08:42:39	Tb
&+	1200.92	foragers	T	2023-08-20 08:48:27	Tb	2023-08-20 09:08:28	Tb
&+	3568.14	foragers	T	2023-08-21 07:33:37	Tb	2023-08-21 08:33:05	Tb
&+	1323.67	foragers	T	2023-08-21 08:38:11	Tb	2023-08-21 09:00:15	Tb
&L	337.647	foragers	T	2023-07-27 20:30:54	Ta	2023-07-27 20:36:31	Ta
&t	1368.78	foragers	T	2023-07-27 11:54:58	Tb	2023-07-27 12:17:47	Tb
&t	2229.81	foragers	T	2023-07-27 12:29:15	Tb	2023-07-27 13:06:25	Tb
&t	1822.35	foragers	T	2023-07-27 15:12:51	Tb	2023-07-27 15:43:13	Tb
+¥	3925.92	foragers	T	2023-07-27 11:59:59	Tb	2023-07-27 13:05:25	Tb
+¥	3445.9	foragers	T	2023-07-27 16:24:14	Tb	2023-07-27 17:21:40	Tb
0%	3904.52	foragers	T	2023-07-27 17:27:35	Ta	2023-07-27 18:32:39	Ta
0<	3314.19	foragers	T	2023-07-27 12:13:07	Ta	2023-07-27 13:08:21	Ta
2L	10283.9	freshly hatched	T	2023-08-20 11:51:42	Ta	2023-08-20 14:43:06	Ta
2L	5596.45	freshly hatched	T	2023-08-20 16:05:05	Ta	2023-08-20 17:38:21	Ta
2L	4480.01	freshly hatched	T	2023-08-21 09:40:02	Ta	2023-08-21 10:54:42	Ta
2L	4610.7	freshly hatched	T	2023-08-21 11:02:56	Ta	2023-08-21 12:19:47	Ta
7g	613.204	foragers	T	2023-08-01 06:57:36	Tb	2023-08-01 07:07:49	Tb
;4	3594.38	foragers	T	2023-08-12 10:58:17	Ta	2023-08-12 11:58:11	Ta
;4	5123.76	foragers	T	2023-08-14 11:17:27	Ta	2023-08-14 12:42:51	Ta
;4	2656.45	foragers	T	2023-08-15 09:36:40	Ta	2023-08-15 10:20:57	Ta
;4	3640.15	foragers	T	2023-08-15 10:38:18	Ta	2023-08-15 11:38:58	Ta
;4	3338.88	foragers	T	2023-08-17 12:30:17	Ta	2023-08-17 13:25:56	Ta
;4	6634.06	foragers	T	2023-08-18 10:06:57	Ta	2023-08-18 11:57:31	Ta
;4	4929.74	foragers	T	2023-08-21 09:49:18	Ta	2023-08-21 11:11:28	Ta
;4	811.305	foragers	T	2023-08-22 15:31:50	Ta	2023-08-22 15:45:22	Ta
<t	4699.64	foragers	T	2023-07-27 11:52:27	Tb	2023-07-27 13:10:47	Tb
=+	2224.53	foragers	T	2023-07-27 12:19:53	Tb	2023-07-27 12:56:57	Tb
=+	5360.67	foragers	T	2023-07-27 13:57:08	Tb	2023-07-27 15:26:28	Tb
=+	1815.83	foragers	T	2023-07-27 17:04:21	Tb	2023-07-27 17:34:36	Tb
=+	1903.68	foragers	T	2023-07-27 19:15:29	Tb	2023-07-27 19:47:12	Tb
=+	2843.63	foragers	T	2023-08-01 13:34:21	Tb	2023-08-01 14:21:44	Tb
=+	2279.18	foragers	T	2023-08-01 15:01:09	Tb	2023-08-01 15:39:08	Tb
=+	1269	foragers	T	2023-08-02 18:14:09	Tb	2023-08-02 18:35:18	Tb
=+	2066.22	foragers	T	2023-08-03 15:09:20	Tb	2023-08-03 15:43:46	Tb
=+	1555.83	foragers	T	2023-08-04 15:02:36	Tb	2023-08-04 15:28:32	Tb
=+	4001.65	foragers	T	2023-08-05 12:09:29	Tb	2023-08-05 13:16:11	Ca
=+	3218	foragers	T	2023-08-08 09:42:30	Tb	2023-08-08 10:36:08	Ca
=0	1177.93	foragers	T	2023-07-27 15:26:48	Tb	2023-07-27 15:46:26	Tb
>&	2843.01	foragers	T	2023-07-27 12:28:13	Tb	2023-07-27 13:15:36	Tb
>t	517.988	freshly hatched	T	2023-08-19 14:09:38	Ta	2023-08-19 14:18:16	Ta
>t	233.746	freshly hatched	T	2023-08-21 12:02:10	Ta	2023-08-21 12:06:04	Ta
@t	200.582	foragers	T	2023-07-27 19:33:33	Tb	2023-07-27 19:36:54	Tb
FL	13147	foragers	T	2023-07-27 13:46:53	Tb	2023-07-27 17:26:00	Tb
H6	655.161	foragers	T	2023-08-10 09:53:43	Tb	2023-08-10 10:04:38	Tb
H6	798.042	foragers	T	2023-08-10 10:15:25	Tb	2023-08-10 10:28:43	Tb
H6	1656.05	foragers	T	2023-08-13 09:26:22	Tb	2023-08-13 09:53:58	Tb
H6	3466.02	foragers	T	2023-08-14 08:07:12	Tb	2023-08-14 09:04:58	Tb
H6	1091.24	foragers	T	2023-08-16 07:48:09	Tb	2023-08-16 08:06:20	Tb
H6	881.44	foragers	T	2023-08-16 08:20:20	Tb	2023-08-16 08:35:01	Tb
H;	3813.13	foragers	T	2023-07-27 12:11:35	Ta	2023-07-27 13:15:08	Ta
H;	1284.66	foragers	T	2023-07-27 13:26:20	Ta	2023-07-27 13:47:44	Ta
H;	6223.16	foragers	T	2023-07-29 15:33:40	Ta	2023-07-29 17:17:23	Ta
H;	4242.55	foragers	T	2023-07-30 13:27:09	Ta	2023-07-30 14:37:51	Ta
H;	5149.37	foragers	T	2023-07-30 14:42:43	Ta	2023-07-30 16:08:33	Ta
H;	4439.88	foragers	T	2023-07-30 17:41:18	Ta	2023-07-30 18:55:17	Ta
H;	8419.85	foragers	T	2023-07-31 10:19:13	Ta	2023-07-31 12:39:32	Ta
H;	6988.45	foragers	T	2023-07-31 12:48:52	Ta	2023-07-31 14:45:20	Cb
RF	3516.51	foragers	T	2023-08-05 12:00:30	Tb	2023-08-05 12:59:06	Tb
g0	2226.2	foragers	T	2023-07-27 12:39:09	Ta	2023-07-27 13:16:15	Ta
g0	2441.33	foragers	T	2023-07-27 17:03:00	Ta	2023-07-27 17:43:41	Ta
g0	2124.71	foragers	T	2023-07-27 17:59:29	Ta	2023-07-27 18:34:54	Ta
g0	4294.01	foragers	T	2023-07-29 15:07:07	Ta	2023-07-29 16:18:41	Ta
g0	3971.41	foragers	T	2023-07-30 13:32:53	Ta	2023-07-30 14:39:05	Ta
g0	1599	foragers	T	2023-07-31 10:23:35	Ta	2023-07-31 10:50:14	Ta
g0	2670.96	foragers	T	2023-07-31 11:50:48	Ta	2023-07-31 12:35:19	Ta
g0	3419.13	foragers	T	2023-07-31 12:45:09	Ta	2023-07-31 13:42:08	Ta
g0	2939.15	foragers	T	2023-08-01 13:42:04	Ta	2023-08-01 14:31:03	Ta
¥%	240.767	freshly hatched	T	2023-08-19 16:31:29	Tb	2023-08-19 16:35:30	Tb
¥a	1758.28	foragers	T	2023-07-26 15:22:31	Ta	2023-07-26 15:51:50	Ta
¥a	19541.2	foragers	T	2023-07-29 13:50:16	Ta	2023-07-29 19:15:57	Ta
¥µ	532.65	freshly hatched	T	2023-08-11 19:25:02	Tb	2023-08-11 19:33:55	Tb
µ6	9545.98	freshly hatched	T	2023-08-22 14:48:36	Ta	2023-08-22 17:27:42	Ta

## Sheet: Pollen foraging trip
Marker	Date	Group	Category	Trip
##	2023-08-18	C	freshly hatched	2		C: Control
##	2023-08-19	C	freshly hatched	2		T: Treatment
##	2023-08-20	C	freshly hatched	1
##	2023-08-21	C	freshly hatched	2		Note: When drifting occurred, the determination of a bee's group is described in the sheet for pollen foraging trip duration.
##	2023-08-23	C	freshly hatched	3
##	2023-08-24	C	freshly hatched	2
#6	2023-08-14	C	freshly hatched	1
#6	2023-08-15	C	freshly hatched	1
#]	2023-07-27	C	foragers	1
#]	2023-07-28	C	foragers	1
#]	2023-08-01	C	foragers	2
#]	2023-08-02	C	foragers	1
#]	2023-08-03	T	foragers	1
#]	2023-08-03	C	foragers	1
#]	2023-08-05	C	foragers	2
#]	2023-08-07	C	foragers	1
#]	2023-08-08	C	foragers	2
#]	2023-08-09	C	foragers	3
#]	2023-08-10	C	foragers	2
#]	2023-08-11	C	foragers	1
%g	2023-08-21	C	freshly hatched	1
%v	2023-08-20	C	freshly hatched	3
&+	2023-08-05	T	foragers	1
&+	2023-08-09	T	foragers	1
&+	2023-08-10	T	foragers	2
&+	2023-08-12	T	foragers	2
&+	2023-08-13	T	foragers	2
&+	2023-08-14	T	foragers	3
&+	2023-08-16	T	foragers	2
&+	2023-08-18	T	foragers	1
&+	2023-08-19	T	foragers	4
&+	2023-08-20	T	foragers	2
&+	2023-08-21	T	foragers	2
&3	2023-08-18	C	freshly hatched	2
&3	2023-08-19	C	freshly hatched	1
&3	2023-08-20	C	freshly hatched	2
&3	2023-08-21	C	freshly hatched	2
&3	2023-08-23	C	freshly hatched	1
&3	2023-08-24	C	freshly hatched	1
&3	2023-08-25	C	freshly hatched	1
&6	2023-07-27	C	foragers	1
&<	2023-07-29	C	foragers	2
&<	2023-07-30	C	foragers	3
&<	2023-07-31	C	foragers	2
&<	2023-08-01	C	foragers	1
&<	2023-08-02	C	foragers	6
&L	2023-07-27	T	foragers	1
&m	2023-07-30	C	foragers	1
&t	2023-07-27	T	foragers	3
+L	2023-08-19	C	freshly hatched	1
+¥	2023-07-27	T	foragers	2
0%	2023-07-27	T	foragers	1
0+	2023-07-29	C	foragers	3
0<	2023-07-27	T	foragers	1
2&	2023-07-28	C	foragers	1
2&	2023-07-29	C	foragers	2
2&	2023-08-02	C	foragers	1
2L	2023-08-20	T	freshly hatched	2
2L	2023-08-21	T	freshly hatched	2
37	2023-08-14	C	freshly hatched	1
37	2023-08-15	C	freshly hatched	1
37	2023-08-16	C	freshly hatched	1
37	2023-08-18	C	freshly hatched	2
37	2023-08-19	C	freshly hatched	1
3R	2023-08-17	C	freshly hatched	1
3R	2023-08-18	C	freshly hatched	2
3R	2023-08-19	C	freshly hatched	2
3R	2023-08-20	C	freshly hatched	4
3R	2023-08-21	C	freshly hatched	3
3R	2023-08-23	C	freshly hatched	2
3R	2023-08-24	C	freshly hatched	1
3x	2023-07-27	C	foragers	1
3x	2023-07-29	C	foragers	2
3x	2023-07-30	C	foragers	3
3x	2023-08-01	C	foragers	1
3x	2023-08-02	C	foragers	3
3x	2023-08-03	C	foragers	2
3x	2023-08-04	C	foragers	1
3x	2023-08-05	C	foragers	2
3x	2023-08-07	C	foragers	1
3x	2023-08-08	C	foragers	1
3x	2023-08-09	C	foragers	4
3x	2023-08-10	C	foragers	2
3x	2023-08-11	C	foragers	1
3x	2023-08-12	C	foragers	3
3x	2023-08-13	C	foragers	4
3x	2023-08-14	C	foragers	6
4;	2023-07-27	C	foragers	1
4;	2023-07-29	C	foragers	2
4;	2023-07-30	C	foragers	3
4;	2023-08-01	C	foragers	1
4>	2023-07-29	C	foragers	4
4>	2023-07-30	C	foragers	3
4>	2023-08-01	C	foragers	2
4p	2023-08-01	C	foragers	1
4p	2023-08-02	C	foragers	1
4p	2023-08-03	C	foragers	2
4p	2023-08-04	C	foragers	1
4p	2023-08-05	C	foragers	1
4p	2023-08-07	C	foragers	2
4p	2023-08-09	C	foragers	3
4p	2023-08-10	C	foragers	5
4p	2023-08-11	C	foragers	3
4p	2023-08-12	C	foragers	2
4p	2023-08-13	C	foragers	4
4p	2023-08-14	C	foragers	7
4p	2023-08-15	C	foragers	1
4p	2023-08-16	C	foragers	3
4p	2023-08-17	C	foragers	1
6&	2023-08-01	C	foragers	3
64	2023-07-28	C	foragers	2
64	2023-07-29	C	foragers	4
64	2023-07-30	C	foragers	3
64	2023-08-01	C	foragers	3
64	2023-08-02	C	foragers	2
64	2023-08-03	C	foragers	1
64	2023-08-05	C	foragers	6
64	2023-08-07	C	foragers	3
64	2023-08-08	C	foragers	5
64	2023-08-09	C	foragers	7
64	2023-08-10	C	foragers	4
64	2023-08-11	C	foragers	4
64	2023-08-12	C	foragers	4
64	2023-08-13	C	foragers	4
64	2023-08-14	C	foragers	3
66	2023-08-01	C	foragers	2
66	2023-08-02	C	foragers	2
76	2023-08-19	C	freshly hatched	2
76	2023-08-20	C	freshly hatched	1
76	2023-08-21	C	freshly hatched	2
7<	2023-08-20	C	freshly hatched	2
7<	2023-08-21	C	freshly hatched	1
7g	2023-08-01	T	foragers	1
;4	2023-08-12	T	foragers	1
;4	2023-08-14	T	foragers	1
;4	2023-08-15	T	foragers	2
;4	2023-08-17	T	foragers	1
;4	2023-08-18	T	foragers	1
;4	2023-08-21	T	foragers	1
;4	2023-08-22	T	foragers	1
;=	2023-08-18	C	freshly hatched	1
;t	2023-07-29	C	freshly hatched	1
;t	2023-08-01	C	freshly hatched	1
;t	2023-08-02	C	freshly hatched	1
<>	2023-07-29	C	foragers	1
<>	2023-07-30	C	foragers	1
<t	2023-07-27	T	foragers	1
=+	2023-07-27	T	foragers	4
=+	2023-08-01	T	foragers	2
=+	2023-08-02	T	foragers	1
=+	2023-08-03	T	foragers	1
=+	2023-08-04	T	foragers	1
=+	2023-08-05	T	foragers	2
=+	2023-08-08	T	foragers	1
=0	2023-07-27	T	foragers	1
=m	2023-08-18	C	freshly hatched	2
=m	2023-08-19	C	freshly hatched	1
=m	2023-08-20	C	freshly hatched	2
=µ	2023-08-21	C	freshly hatched	2
=µ	2023-08-23	C	freshly hatched	2
=µ	2023-08-24	C	freshly hatched	1
>&	2023-07-27	T	foragers	1
>&	2023-07-28	C	foragers	1
><	2023-07-29	C	foragers	1
>t	2023-08-19	T	freshly hatched	1
>t	2023-08-21	T	freshly hatched	1
@t	2023-07-27	T	foragers	1
FL	2023-07-27	T	foragers	1
H+	2023-08-16	C	freshly hatched	1
H+	2023-08-18	C	freshly hatched	1
H+	2023-08-19	C	freshly hatched	1
H4	2023-07-27	C	foragers	1
H6	2023-08-10	T	foragers	2
H6	2023-08-13	T	foragers	1
H6	2023-08-14	T	foragers	1
H6	2023-08-16	T	foragers	2
H;	2023-07-27	T	foragers	2
H;	2023-07-29	T	foragers	1
H;	2023-07-30	T	foragers	3
H;	2023-07-31	T	foragers	2
HR	2023-08-23	C	freshly hatched	1
HR	2023-08-24	C	freshly hatched	2
Lx	2023-08-14	C	freshly hatched	1
Lx	2023-08-17	C	freshly hatched	1
Lx	2023-08-18	C	freshly hatched	2
Lx	2023-08-19	C	freshly hatched	3
Lx	2023-08-20	C	freshly hatched	1
Lx	2023-08-21	C	freshly hatched	1
Lx	2023-08-23	C	freshly hatched	1
Lx	2023-08-25	C	freshly hatched	1
L¶	2023-08-05	C	foragers	1
L¶	2023-08-07	C	foragers	3
L¶	2023-08-08	C	foragers	1
L¶	2023-08-09	C	foragers	4
L¶	2023-08-10	C	foragers	4
L¶	2023-08-11	C	foragers	2
L¶	2023-08-12	C	foragers	2
L¶	2023-08-13	C	foragers	2
R	2023-08-23	C	freshly hatched	1
R;	2023-08-23	C	freshly hatched	1
R;	2023-08-25	C	freshly hatched	1
RF	2023-08-05	T	foragers	1
aa	2023-08-11	C	freshly hatched	1
aa	2023-08-16	C	freshly hatched	1
aa	2023-08-19	C	freshly hatched	2
g0	2023-07-27	T	foragers	3
g0	2023-07-29	T	foragers	1
g0	2023-07-30	T	foragers	1
g0	2023-07-31	T	foragers	3
g0	2023-08-01	T	foragers	1
g3	2023-08-21	C	freshly hatched	1
g]	2023-08-11	C	freshly hatched	3
g]	2023-08-12	C	freshly hatched	1
mH	2023-08-01	C	foragers	1
mH	2023-08-02	C	foragers	2
ms	2023-08-14	C	freshly hatched	1
ms	2023-08-15	C	freshly hatched	1
ms	2023-08-16	C	freshly hatched	2
p6	2023-08-25	C	freshly hatched	1
p7	2023-07-26	C	foragers	1
s4	2023-08-19	C	freshly hatched	1
s4	2023-08-20	C	freshly hatched	1
s4	2023-08-21	C	freshly hatched	1
s4	2023-08-23	C	freshly hatched	1
t	2023-08-24	C	freshly hatched	1
x	2023-07-28	C	foragers	2
x	2023-07-29	C	foragers	3
x	2023-07-30	C	foragers	1
x	2023-08-01	C	foragers	1
x	2023-08-02	C	foragers	2
x	2023-08-03	C	foragers	2
x	2023-08-04	C	foragers	1
x	2023-08-07	C	foragers	3
x	2023-08-08	C	foragers	2
x	2023-08-10	C	foragers	1
x2	2023-07-27	C	foragers	1
x@	2023-07-27	C	foragers	1
¥%	2023-08-19	T	freshly hatched	1
¥a	2023-07-26	T	foragers	1
¥a	2023-07-27	C	foragers	2
¥a	2023-07-29	T	foragers	1
¥s	2023-08-21	C	freshly hatched	1
¥s	2023-08-23	C	freshly hatched	2
¥¥	2023-08-16	C	freshly hatched	1
¥¥	2023-08-17	C	freshly hatched	1
¥¥	2023-08-18	C	freshly hatched	1
¥¥	2023-08-20	C	freshly hatched	1
¥¥	2023-08-21	C	freshly hatched	1
¥¥	2023-08-23	C	freshly hatched	1
¥¥	2023-08-24	C	freshly hatched	1
¥µ	2023-08-11	T	freshly hatched	1
µ6	2023-08-22	T	freshly hatched	1
µt	2023-08-14	C	freshly hatched	1
µt	2023-08-15	C	freshly hatched	2
µt	2023-08-16	C	freshly hatched	3
µt	2023-08-18	C	freshly hatched	1
µt	2023-08-19	C	freshly hatched	2
µt	2023-08-20	C	freshly hatched	1
µt	2023-08-21	C	freshly hatched	5
¶4	2023-08-08	C	freshly hatched	1
¶]	2023-08-18	C	freshly hatched	1
¶]	2023-08-19	C	freshly hatched	2
¶]	2023-08-20	C	freshly hatched	3
¶]	2023-08-23	C	freshly hatched	3
¶]	2023-08-24	C	freshly hatched	2

## Sheet: Recruitment of marked bees
Date	Observation	KM estimate 0.95 CI lower	KM estimate 0.95 CI upper	Group	KM estimate
2023-08-24 00:00:00+00:00	1	0.940883	0.998792	C	0.991453		Date: the time at which marked newly emerged bees for pollen foraging are observed
2023-08-23 00:00:00+00:00	1	0.933381	0.995697	C	0.982906
2023-08-20 00:00:00+00:00	1	0.922617	0.991658	C	0.974359		Observation: the number of marked newly emerged bees that have foraged pollen at least once on the observed date or a previous date
2023-08-15 00:00:00+00:00	1	0.911477	0.98703	C	0.965812
2023-08-14 00:00:00+00:00	3	0.878601	0.97102	C	0.940171		KM estimate 0.95 CI lower: the lower bound of the 95 % confidence interval for the Kaplan-Meier estimate
2023-08-13 00:00:00+00:00	5	0.826463	0.940411	C	0.897436
2023-08-12 00:00:00+00:00	2	0.806329	0.927323	C	0.880342		KM estimate 0.95 CI upper: the upper bound of the 95 % confidence interval for the Kaplan-Meier estimate
2023-08-11 00:00:00+00:00	4	0.766984	0.900149	C	0.846154
2023-08-10 00:00:00+00:00	11	0.663392	0.820619	C	0.752137		KM estimate: the Kaplan-Meier estimate that represents the probability of recruitment of marked newly emerged bees for pollen foraging at each time point
2023-08-09 00:00:00+00:00	4	0.626992	0.790411	C	0.717949
2023-08-08 00:00:00+00:00	2	0.609003	0.775096	C	0.700855		C: Control
2023-08-05 00:00:00+00:00	59	0.130352	0.272892	C	0.196581
2023-08-04 00:00:00+00:00	1	0.12326	0.263421	C	0.188034		T: Treatment
2023-08-03 00:00:00+00:00	6	0.0819916	0.205428	C	0.136752
2023-08-02 00:00:00+00:00	3	0.0623847	0.175503	C	0.111111
2023-08-01 00:00:00+00:00	1	0.0560455	0.165352	C	0.102564
2023-07-31 00:00:00+00:00	1	0.0498213	0.155098	C	0.0940171
2023-07-30 00:00:00+00:00	2	0.0377748	0.134235	C	0.0769231
2023-07-29 00:00:00+00:00	2	0.0263979	0.112787	C	0.0598291
2023-07-28 00:00:00+00:00	7	0	0	C	0
2023-07-27 00:00:00+00:00	0	0	0	C	0
2023-08-23 00:00:00+00:00	1	0.955927	0.999106	T	0.993671
2023-08-22 00:00:00+00:00	2	0.942293	0.993836	T	0.981013
2023-08-21 00:00:00+00:00	1	0.933958	0.990422	T	0.974684
2023-08-20 00:00:00+00:00	1	0.925648	0.986705	T	0.968354
2023-08-18 00:00:00+00:00	3	0.901309	0.974352	T	0.949367
2023-08-17 00:00:00+00:00	2	0.885564	0.965436	T	0.936709
2023-08-14 00:00:00+00:00	5	0.847474	0.941648	T	0.905063
2023-08-13 00:00:00+00:00	7	0.796279	0.906024	T	0.860759
2023-08-11 00:00:00+00:00	29	0.598248	0.744008	T	0.677215
2023-08-10 00:00:00+00:00	31	0.40126	0.556234	T	0.481013
2023-08-09 00:00:00+00:00	10	0.340314	0.49314	T	0.417722
2023-08-08 00:00:00+00:00	6	0.304368	0.454688	T	0.379747
2023-08-05 00:00:00+00:00	47	0.0461128	0.131652	T	0.0822785
2023-08-04 00:00:00+00:00	3	0.0323854	0.108516	T	0.0632911
2023-08-03 00:00:00+00:00	1	0.0280005	0.100635	T	0.056962
2023-08-02 00:00:00+00:00	2	0.0196056	0.0845453	T	0.0443038
2023-08-01 00:00:00+00:00	1	0.0156418	0.0763003	T	0.0379747
2023-07-31 00:00:00+00:00	3	0.00519908	0.050403	T	0.0189873
2023-07-29 00:00:00+00:00	1	0.00250799	0.0412443	T	0.0126582
2023-07-28 00:00:00+00:00	2	0	0	T	0
2023-07-27 00:00:00+00:00	0	0	0	T	0

[truncated: 2 more sheets: Drifting non-pollen trip, Drifting pollen trip]
